# Supplementary material for: Copper Metabolism in Naegleria gruberi and Its Deadly Relative Naegleria fowleri
Source: Front Cell Dev Biol. 2022 Apr 11;10:853463. doi: 10.3389/fcell.2022.853463 (PMC9035749; doi:10.3389/fcell.2022.853463)
Supplement: Supplementary file 2 [file DataSheet1.xlsx]

## Sheet: Proteins changed in low Cu
UPREGULATION in copper deprived condition
DOWNREGULATION in copper deprived condition
IC - infinite change,protein is present only in one condition		Naegleria gruberi									Naegleria fowleri
FC - fold change		protein anotation	protein ID	FC Neocuproine	p-value	protein anotation	protein ID	FCH BCS	p-value		protein anotation	protein ID	FCH Neocuproine	p-value	protein anotation	protein ID	FCH BCS	p-value
		predicted protein	XP_002670063.1	IC	N/A	predicted protein	XP_002678004.1	IC	N/A		centromere kinetochore protein zw10 homolog, nadh dehydrogenase	NF0065080	IC	N/A	protein disaggregation chaperone	NF0016540	IC	N/A
		predicted protein	XP_002677521.1	IC	N/A	predicted protein	XP_002678981.1	IC	N/A		-like protein	NF0021740	IC	N/A	peptidase c26 family protein	NF0003240	IC	N/A
		predicted protein	XP_002676848.1	IC	N/A	predicted protein	XP_002683170.1	IC	N/A		atp12-domain-containing protein	NF0107140	IC	N/A	predicted protein	NF0051130	IC	N/A
		predicted protein	XP_002675111.1	IC	N/A	predicted protein, partial	XP_002675859.1	IC	N/A		ring finger and transmembrane domain-containing protein 2-like	NF0063260	IC	N/A	unspecified product	NF0102910	IC	N/A
		predicted protein	XP_002671055.1	IC	N/A	predicted protein	XP_002670831.1	IC	N/A		ubx domain-containing protein	NF0061140	IC	N/A	severin kinase	NF0022190	IC	N/A
		predicted protein	XP_002673358.1	IC	N/A	hexosaminidase B	XP_002682135.1	IC	N/A		surfeit locus 1 family protein	NF0124190	IC	N/A	family transcriptional regulator	NF0086890	IC	N/A
		predicted protein	XP_002679286.1	IC	N/A	predicted protein	XP_002682786.1	IC	N/A		predicted protein	NF0010950	IC	N/A	protein phosphatase slingshot homolog 1	NF0118560	IC	N/A
		predicted protein	XP_002671521.1	IC	N/A	predicted protein	XP_002679906.1	IC	N/A		hypothetical protein NAEGRDRAFT 59353	NF0024000	IC	N/A	glucose-6-phosphate 1- related, mrna export factor mex67, probable u6 snrna-associated sm-like protein lsm4-like, protein fantom-like	NF0016710	IC	N/A
		predicted protein	XP_002683269.1	IC	N/A	predicted protein	XP_002670117.1	IC	N/A		trna (guanosine -2 -o)-methyltransferase	NF0001920	IC	N/A	mitochondrial inheritance component mdm12 protein	NF0079020	IC	N/A
		TRM1 tRNA methyltransferase 1	XP_002672847.1	IC	N/A	nucleoporin 107	XP_002682929.1	IC	N/A		homoserine dehydrogenase	NF0079630	IC	N/A	ras-related protein r-ras-like	NF0018260	IC	N/A
		predicted protein	XP_002673824.1	IC	N/A	hypothetical protein NAEGRDRAFT_81930	XP_002670225.1	IC	N/A		aspartate-semialdehyde dehydrogenase	NF0060460	IC	N/A	fatty acid alpha-hydroxylase	NF0011180	IC	N/A
		predicted protein	XP_002682209.1	IC	N/A	predicted protein	XP_002670660.1	IC	N/A		snare associated golgi protein	NF0092460	IC	N/A	nhl repeat-containing protein	NF0008440	IC	N/A
		predicted protein	XP_002678326.1	IC	N/A	hypothetical protein NAEGRDRAFT_56635	XP_002682706.1	IC	N/A		potential rna pol ii elongation accessory factor	NF0033280	IC	N/A	type-like protein	NF0085930	IC	N/A
		predicted protein	XP_002676549.1	IC	N/A	predicted protein	XP_002673015.1	IC	N/A		hypothetical protein NAEGRDRAFT 79498, unspecified product	NF0069020	IC	N/A	transmembrane protein 43 isoform x1	NF0018910	IC	N/A
		arfGTPase-activating protein	XP_002675496.1	IC	N/A	predicted protein, partial	XP_002680606.1	IC	N/A		protein arginine n-methyltransferase 1-like isoform x2	NF0032360	IC	N/A	myosin heavy chain ib-like	NF0072120	IC	N/A
		predicted protein	XP_002677103.1	IC	N/A	vWFA domain-containing protein	XP_002672837.1	IC	N/A		osmotically inducible protein	NF0015970	IC	N/A	unspecified product	NF0093170	IC	N/A
		predicted protein	XP_002682396.1	IC	N/A	predicted protein	XP_002670014.1	IC	N/A		acetyl- acetyltransferase, glycerophosphoryl diester phosphodiesterase	NF0024830	IC	N/A	unspecified product	NF0029710	IC	N/A
		predicted protein, partial	XP_002668443.1	IC	N/A	predicted protein	XP_002682295.1	IC	N/A		hypothetical protein DFA 02571	NF0107030	IC	N/A	hd phosphohydrolase family protein	NF0040910	IC	N/A
		serine/threonine protein kinase nek4-like-like protein	XP_002672824.1	IC	N/A	predicted protein, partial	XP_002676252.1	IC	N/A		inosine-uridine preferring nucleoside hydrolase	NF0112600	IC	N/A	ubiquitin carboxyl-terminal hydrolase 40-like	NF0077590	IC	N/A
		rasGTPase-activating protein	XP_002681953.1	IC	N/A	alternative oxidase	XP_002681229.1	4.30956	0.000271463		protein transport protein sec24c isoform x2	NF0019710	IC	N/A	galactoside o-acetyltransferase	NF0035460	IC	N/A
		ras family small GTPase	XP_002675842.1	IC	N/A	HSP-20 domain-containing protein	XP_002673805.1	2.06291	0.00289848		rho gtpase activating protein	NF0079410	IC	N/A	glutathione gamma-glutamylcysteinyltransferase	NF0131410	IC	N/A
		adenylate kinase	XP_002671090.1	IC	N/A	myohemerythrin	XP_002680302.1	1.98232	0.0101267		histone h2a	NF0086090	IC	N/A	peptide transporter	NF0098570	IC	N/A
		exosome complex exonuclease RRP44	XP_002683420.1	IC	N/A	predicted protein	XP_002679903.1	1.89851	0.0108363		replication protein a 14 kda subunit-like	NF0034620	IC	N/A	stromal cell-derived factor 2-like	NF0127280	IC	N/A
		vacuolar associated sorting protein	XP_002682672.1	IC	N/A	predicted protein	XP_002673575.1	1.86639	0.0127885		domain-containing protein	NF0007100	IC	N/A	steroid isomerase	NF0038080	IC	N/A
		predicted protein	XP_002679244.1	IC	N/A	predicted protein	XP_002669163.1	1.80579	0.0178509		nadh dehydrogenase complex assembly factor 6	NF0126610	IC	N/A	u6 snrna-associated sm-like protein lsm2	NF0031970	IC	N/A
		hypothetical protein NAEGRDRAFT_77668	XP_002683364.1	IC	N/A	predicted protein	XP_002673923.1	1.78682	0.00095812		baculoviral iap repeat-containing protein 1- partial	NF0030820	IC	N/A	pentatricopeptide repeat-containing protein chloropl	NF0072640	IC	N/A
		predicted protein	XP_002675817.1	IC	N/A	predicted protein	XP_002668272.1	1.73867	0.00174896		glutamine--trna ligase, glutamine--trna ligase-like	NF0050050	IC	N/A	protein nlrc3	NF0061250	IC	N/A
		5-methyltetrahydrofolate-homocysteine methyltransferase	XP_002683187.1	IC	N/A	predicted protein	XP_002681230.1	1.62659	0.00231201		multispecies: trna -lysidine synthetase	NF0051190	IC	N/A	phospholipase d	NF0117730	IC	N/A
		predicted protein	XP_002681030.1	IC	N/A	NSF attachment protein	XP_002677002.1	1.53172	0.0059499		integrator complex subunit 3, predicted protein	NF0080960	IC	N/A	predicted protein	NF0029570	IC	N/A
		predicted protein	XP_002671291.1	IC	N/A	spermidine synthase	XP_002682981.1	1.51724	0.000725655		adipocyte plasma membrane-associated, alpha beta hydrolase fold-1 domain-containing protein, heat shock 70 kda protein cognate 4, hpt	NF0023480	IC	N/A	gtp cyclohydrolase	NF0013590	IC	N/A
		TPR repeat domain-containing protein	XP_002670486.1	IC	N/A	predicted protein	XP_002680612.1	1.47995	0.00719515		atp binding domain containing protein	NF0087580	IC	N/A	t-snare protein	NF0112500	IC	N/A
		predicted protein	XP_002674439.1	IC	N/A	predicted protein	XP_002671520.1	1.42207	0.00129748		histone h4-3	NF0022850	IC	N/A	zinc finger protein 207-like	NF0012230	IC	N/A
		predicted protein	XP_002678145.1	IC	N/A	predicted protein	XP_002674888.1	1.40961	0.00238056		xanthine dehydrogenase oxidase	NF0088080	IC	N/A	3 -5 exonuclease	NF0030950	IC	N/A
		predicted protein	XP_002682986.1	IC	N/A	hypothetical protein NAEGRDRAFT_80521	XP_002674697.1	1.28065	0.000478465		peptidase s10 family protein	NF0008680	IC	N/A	hypothetical protein NAEGRDRAFT 57740	NF0130210	IC	N/A
		vacuolar protein sorting 39	XP_002672073.1	IC	N/A	predicted protein	XP_002669525.1	IC	N/A		fh2 domain-containing protein	NF0035480	IC	N/A	predicted protein	NF0051040	IC	N/A
		hypothetical protein NAEGRDRAFT_81001	XP_002673185.1	IC	N/A	predicted protein	XP_002670080.1	IC	N/A		deoxyadenosine kinase	NF0085230	IC	N/A	importin alpha, lysosomal amino acid transporter 1 homolog, mhc i c-terminus family protein, pentatricopeptide repeat-containing, predic	NF0116090	IC	N/A
		predicted protein	XP_002683158.1	IC	N/A	24-sterol C-methyltransferase	XP_002671982.1	IC	N/A		60s ribosomal protein l36	NF0015290	IC	N/A	saccharopine dehydrogenase	NF0040900	IC	N/A
		hypothetical protein NAEGRDRAFT_83226	XP_002674926.1	IC	N/A	predicted protein	XP_002672207.1	IC	N/A		acetyltransferase-like protein	NF0088790	IC	N/A	hypothetical protein NAEGRDRAFT 81223	NF0025330	IC	N/A
		predicted protein	XP_002670386.1	IC	N/A	predicted protein	XP_002673245.1	IC	N/A		glycerol-3-phosphate dehydrogenase	NF0056580	IC	N/A	zinc c2h2 type domain containing protein	NF0030580	IC	N/A
		predicted protein	XP_002682685.1	IC	N/A	predicted protein	XP_002674388.1	IC	N/A		uncharacterized aarf domain-containing protein kinase 5-like isoform x3	NF0076600	IC	N/A	mitochondrial carrier	NF0120850	IC	N/A
		hypothetical protein NAEGRDRAFT_58435	XP_002675593.1	IC	N/A	predicted protein	XP_002674642.1	IC	N/A		coagulation factor 5 8 c-terminal domain-containing protein	NF0113930	IC	N/A	gdsl lipase acylhydrolase family protein	NF0126750	IC	N/A
		predicted protein	XP_002678567.1	IC	N/A	predicted protein	XP_002675702.1	IC	N/A		2-hydroxypenta- -dienoate hydratase, dnaj homolog subfamily c member 21, homolog subfamily a member 5, hypothetical protein, predicted p	NF0004850	IC	N/A	wd repeat-containing protein 48 homolog	NF0009390	IC	N/A
		predicted protein	XP_002677096.1	IC	N/A	predicted protein	XP_002676026.1	IC	N/A		s1 rna binding domain containing protein, transcription elongation factor spt6	NF0036600	IC	N/A	structural maintenance of chromosomes protein 4-like	NF0015260	IC	N/A
		predicted protein	XP_002677277.1	IC	N/A	predicted protein	XP_002676068.1	IC	N/A		predicted protein	NF0092040	IC	N/A	amino acid permease	NF0101910	IC	N/A
		predicted protein	XP_002677813.1	IC	N/A	predicted protein	XP_002676455.1	IC	N/A		type-like protein	NF0044090	IC	N/A	leishmanolysin peptidase	NF0061630	IC	N/A
		predicted protein	XP_002678120.1	IC	N/A	predicted protein	XP_002676694.1	IC	N/A		class i histocompatibility f10 alpha chain-like isoform x2	NF0005620	IC	N/A	probable inactive serine threonine-protein kinase scy1-	NF0031920	IC	N/A
		predicted protein	XP_002673155.1	IC	N/A	G protein, alpha subunit family	XP_002677164.1	IC	N/A		wd40 repeat domain-containing protein	NF0005510	IC	N/A	wd40 repeat-containing protein	NF0116620	IC	N/A
		predicted protein	XP_002674313.1	IC	N/A	predicted protein, partial	XP_002677388.1	IC	N/A		modification methylase	NF0081450	IC	N/A	calpain family cysteine protease containing protein	NF0070800	IC	N/A
		Hypothetical protein NAEGRDRAFT_81938	XP_002670052.1	IC	N/A	predicted protein	XP_002677583.1	IC	N/A		tm2 domain-containing protein cg10795-like	NF0025460	IC	N/A	cytoplasmic 1-like	NF0103470	IC	N/A
		predicted protein	XP_002672192.1	IC	N/A	predicted protein	XP_002677691.1	IC	N/A		dna-directed rna polymerase	NF0120820	IC	N/A	nadh oxidase	NF0116300	IC	N/A
		histone deacetylase	XP_002680769.1	IC	N/A	FabG domain-containing protein	XP_002677723.1	IC	N/A		2-phosphoglycolate phosphatase 2 isoform 1	NF0111830	IC	N/A	predicted protein	NF0039560	IC	N/A
		predicted protein	XP_002677269.1	IC	N/A	predicted protein	XP_002678282.1	IC	N/A		leucine-rich repeat-containing protein c10orf11 homolog	NF0006830	IC	N/A	n-alpha-acetyltransferase auxiliary subunit	NF0125320	IC	N/A
		predicted protein	XP_002668875.1	IC	N/A	predicted protein, partial	XP_002678420.1	IC	N/A		briggsae cbr-cyn-2 protein	NF0110790	IC	N/A	hypothetical protein NAEGRDRAFT 81647	NF0022780	IC	N/A
		predicted protein	XP_002683633.1	IC	N/A	predicted protein	XP_002679445.1	IC	N/A		o ubiquitin protein ligase e3a	NF0010750	IC	N/A	glutamyl-trna amidotransferase subunit c	NF0095890	IC	N/A
		predicted protein, partial	XP_002683050.1	IC	N/A	predicted protein	XP_002679852.1	IC	N/A		selenium-binding protein 1-like	NF0013280	IC	N/A	e1 ubiquitin-activating protein uba1	NF0079110	IC	N/A
		predicted protein	XP_002673673.1	IC	N/A	predicted protein	XP_002679934.1	IC	N/A		vacuolar protein sorting protein	NF0021790	IC	N/A	dead box rna helicase	NF0016070	IC	N/A
		structural maintenance of chromosome 3	XP_002670278.1	IC	N/A	predicted protein	XP_002680908.1	IC	N/A		wd repeat-containing protein 92-like	NF0074030	IC	N/A	predicted protein	NF0117100	IC	N/A
		predicted protein	XP_002682662.1	IC	N/A	predicted protein	XP_002680967.1	IC	N/A		pheromone processing endoprotease kex2	NF0034460	IC	N/A	wd40 repeat-containing protein	NF0106040	IC	N/A
		predicted protein	XP_002680113.1	IC	N/A	sedlin-domain-containing protein	XP_002681360.1	IC	N/A		predicted protein	NF0035730	IC	N/A	ww domain-containing protein	NF0115150	IC	N/A
		abc transporter family protein	XP_002680638.1	IC	N/A	predicted protein	XP_002682481.1	IC	N/A		nuclease domain containing protein	NF0096280	IC	N/A	cleavage stimulation factor subunit 3	NF0115720	IC	N/A
		hypothetical protein NAEGRDRAFT_79773	XP_002677224.1	IC	N/A	exosome complex exonuclease RRP44	XP_002683420.1	IC	N/A		wiscott-aldrich syndrome protein	NF0056210	IC	N/A	microcephalin isoform x3	NF0030320	IC	N/A
		predicted protein	XP_002681343.1	IC	N/A	predicted protein	XP_002683562.1	IC	N/A		negative elongation factor d-like	NF0053950	IC	N/A	endonuclease exonuclease phosphatase family protein	NF0109160	IC	N/A
		hypothetical protein NAEGRDRAFT_80726	XP_002674132.1	IC	N/A	predicted protein	XP_002669622.1	IC	N/A		predicted protein	NF0102210	IC	N/A	predicted protein	NF0100650	IC	N/A
		predicted protein	XP_002675935.1	IC	N/A	predicted protein	XP_002672492.1	IC	N/A		alcohol dehydrogenase, domain-containing protein, ethanolamine kinase 2, lish domain and heat repeat-containing protein kiaa1468 homolog	NF0100080	IC	N/A	protein kinase 3	NF0006850	IC	N/A
		FH2 domain-containing protein	XP_002677527.1	IC	N/A	bromodomain-containing protein	XP_002675367.1	IC	N/A		predicted protein	NF0029570	IC	N/A	cobalamin synthesis protein p47k	NF0104760	IC	N/A
		predicted protein	XP_002673798.1	IC	N/A	hypothetical protein NAEGRDRAFT_64631	XP_002679921.1	IC	N/A		Hypothetical protein NAEGRDRAFT 56917, alkanal monooxygenase, dnaj homolog subfamily c member 18, duf307 family protein, glutathione s	NF0049910	IC	N/A	nudix domain containing protein	NF0125270	IC	N/A
		predicted protein	XP_002673641.1	IC	N/A	hypothetical protein NAEGRDRAFT_50007	XP_002675991.1	IC	N/A		serine protease, unspecified product	NF0102280	IC	N/A	tissue alpha-l-fucosidase-like	NF0023320	IC	N/A
		predicted protein	XP_002672387.1	IC	N/A	WD40 repeat domain-containing protein	XP_002679980.1	IC	N/A		tbc1 domain family member 5 isoform 2	NF0023190	IC	N/A	wd40 repeat-containing protein	NF0045680	IC	N/A
		hypothetical protein NAEGRDRAFT_80725	XP_002674131.1	IC	N/A	predicted protein	XP_002676949.1	IC	N/A		nucleosome binding protein	NF0084880	IC	N/A	cytosolic fe-s cluster assembly factor nubp1	NF0113060	IC	N/A
		serine/threonine-protein kinase	XP_002682942.1	IC	N/A	predicted protein	XP_002677715.1	IC	N/A		probable nadh dehydrogenase-like	NF0090420	8.42105	0.00216127	mcak-like kinesin	NF0086180	IC	N/A
		ras family small GTPase	XP_002682370.1	IC	N/A	predicted protein	XP_002682279.1	IC	N/A		hemerythrin-like metal-binding protein	NF0127030	3.53483	0.00380478	ubiquitin-conjugating enzyme e2-23 kda-like	NF0029610	IC	N/A
		predicted protein	XP_002670883.1	IC	N/A	predicted protein	XP_002679219.1	IC	N/A		iron-sulfur protein	NF0014340	3.52265	0.00919412	abc transporter	NF0088690	IC	N/A
		predicted protein	XP_002675454.1	IC	N/A	predicted protein	XP_002668951.1	IC	N/A		predicted protein	NF0061690	2.73451	0.00331933	unspecified product	NF0064360	IC	N/A
		predicted protein	XP_002680707.1	IC	N/A	predicted protein	XP_002681707.1	IC	N/A		3-hydroxy-3-methylglutaryl-coenzyme a reductase	NF0036310	2.16606	0.000278972	protein clp1 homolog	NF0127240	IC	N/A
		predicted protein	XP_002676359.1	IC	N/A	predicted protein, partial	XP_002668218.1	IC	N/A		hypothetical protein NAEGRDRAFT 77738	NF0043670	2.12455	0.00344445	pentatricopeptide repeat-containing protein mitochon	NF0123780	IC	N/A
		predicted protein	XP_002678121.1	IC	N/A	predicted protein	XP_002672192.1	IC	N/A		endoribonuclease l-psp, ribonuclease uk114-like	NF0020150	2.01624	0.00352282	inositol metabolism protein opi10	NF0025360	IC	N/A
		UPF0061 domain-containing protein	XP_002672716.1	IC	N/A	DIL domain-containing protein	XP_002681398.1	IC	N/A		methyltransferase ddb g0268948-like, sam dependent methyltransferase	NF0008160	1.89102	0.000851236	exosome complex exonuclease rrp46 homolog isoform x1	NF0010910	IC	N/A
		predicted protein	XP_002675005.1	IC	N/A	predicted protein	XP_002682591.1	IC	N/A		50s ribosomal protein l13	NF0011420	1.73975	0.00462796	vam6 vps39-like protein	NF0111520	IC	N/A
		predicted protein	XP_002670108.1	IC	N/A	predicted protein	XP_002669335.1	IC	N/A		ribonucleoside triphosphate reductase	NF0060150	1.73765	0.0024598	mitogen-activated protein kinase 1	NF0128780	IC	N/A
		hypothetical protein NAEGRDRAFT_78552	XP_002681270.1	IC	N/A	Aldo/keto reductase	XP_002676735.1	IC	N/A		fyve-type zinc finger-containing protein	NF0020430	1.67202	0.00943083	5 -nucleotidase	NF0069900	IC	N/A
		neuroblastoma-amplified protein-like protein	XP_002682319.1	IC	N/A	predicted protein	XP_002678588.1	IC	N/A		prohibitin-like protein	NF0023160	1.63873	0.00316804	atpase family aaa domain-containing protein 2 isoform x3	NF0111750	IC	N/A
		predicted protein	XP_002672798.1	IC	N/A	hypothetical protein NAEGRDRAFT_52013	XP_002672735.1	IC	N/A		phosphoglycerate kinase	NF0025440	1.61558	0.00317804	predicted protein	NF0097290	IC	N/A
		predicted protein	XP_002669247.1	IC	N/A	predicted protein	XP_002667998.1	IC	N/A		predicted protein	NF0094980	1.59796	0.00791589	transmembrane protein 144-like	NF0065700	IC	N/A
		NUDIX hydrolase	XP_002676003.1	IC	N/A	predicted protein	XP_002680068.1	IC	N/A		50s ribosomal protein chloroplastic-like	NF0080690	1.55707	0.00354715	low quality protein: mitochondrial	NF0108080	IC	N/A
		AF288092_30 ribosomal protein S8 (mitochondrion)	NP_066527.1	IC	N/A	Hypothetical protein NAEGRDRAFT_80964	XP_002673331.1	IC	N/A		50s ribosomal protein chloroplastic	NF0007490	1.54178	0.00297078	rabgtpase-activating protein	NF0060190	IC	N/A
		predicted protein	XP_002670378.1	IC	N/A	predicted protein	XP_002678208.1	IC	N/A		39s ribosomal protein mitochondrial-like	NF0087730	1.53911	0.0026973	atp-dependent dna helicase	NF0040840	IC	N/A
		prohibitin domain-containing protein	XP_002681710.1	IC	N/A	predicted protein, partial	XP_002681058.1	IC	N/A		39s ribosomal protein mitochondrial, predicted protein	NF0077250	1.52997	0.00426973	methylmalonyl- epimerase	NF0017390	IC	N/A
		rab family small GTPase	XP_002681606.1	IC	N/A	predicted protein	XP_002676953.1	IC	N/A		agmatine deiminase	NF0095580	1.52604	0.0005165	far upstream element-binding protein 2 isoform x1	NF0095010	IC	N/A
		hypothetical protein NAEGRDRAFT_78144	XP_002682059.1	IC	N/A	predicted protein	XP_002671711.1	IC	N/A		prohibitin	NF0043480	1.50029	0.00088783	conditioned medium factor	NF0107290	IC	N/A
		predicted protein	XP_002682397.1	IC	N/A	hypothetical protein NAEGRDRAFT_59766	XP_002670181.1	IC	N/A		mitochondrial rho gtpase	NF0067340	1.49256	0.00128381	1-phosphatidylinositol -bisphosphate phosphodiesterase gamma-2, diacylglycerol kinase catalytic domain containing protein	NF0028160	IC	N/A
		dedicator of cytokinesis protein-like protein	XP_002675015.1	IC	N/A	predicted protein, partial	XP_002675398.1	IC	N/A		pb1 domain containing protein	NF0043110	1.49043	0.00272559	ras-related protein rab-17	NF0128310	IC	N/A
		predicted protein	XP_002680586.1	IC	N/A	phosphatidylinositol-4-phosphate 5-kinase	XP_002680330.1	IC	N/A		e3 ubiquitin-protein ligase herc2	NF0035910	1.47093	0.000656689	phosducin-like protein	NF0083160	IC	N/A
		hypothetical protein NAEGRDRAFT_57389	XP_002680132.1	IC	N/A	predicted protein	XP_002671071.1	IC	N/A		integral membrane protein	NF0052890	1.41168	4.87966e-05	transcriptional coactivator, putative	NF0127290	IC	N/A
		hypothetical protein NAEGRDRAFT_58721	XP_002674660.1	IC	N/A	serine/threonine protein kinase nek4-like-like protein	XP_002672824.1	IC	N/A		alpha beta hydrolase fold protein domain-containing protein	NF0109100	1.40893	0.000493356	d-alanine--d-alanine ligase c-terminal domain protein	NF0018140	IC	N/A
		predicted protein	XP_002673575.1	IC	N/A	predicted protein	XP_002680110.1	IC	N/A		rab family small gtpase, ras-related protein rab-11b	NF0111330	IC	N/A	protein phosphatase ptc7 homolog	NF0123680	IC	N/A
		predicted protein	XP_002668272.1	IC	N/A	WD40 repeat-containing protein	XP_002672066.1	IC	N/A		transferase caf17 mitochondrial-like	NF0111300	IC	N/A	unspecified product	NF0103130	IC	N/A
		predicted protein	XP_002679749.1	IC	N/A	predicted protein	XP_002671874.1	IC	N/A		was protein family homolog 1-like	NF0107370	IC	N/A	family integral membrane protein	NF0056410	IC	N/A
		ARF/SAR family small GTPase	XP_002672337.1	IC	N/A	predicted protein	XP_002670450.1	IC	N/A		hypothetical protein NAEGRDRAFT 57330	NF0075800	IC	N/A	bifunctional coenzyme a synthase-like	NF0029580	IC	N/A
		predicted protein	XP_002683323.1	IC	N/A	predicted protein	XP_002676225.1	IC	N/A		cox assembly mitochondrial protein 2 homolog	NF0061640	IC	N/A	tpr repeat-containing protein	NF0080820	IC	N/A
		nuclear pore complex p62	XP_002673465.1	IC	N/A	hypothetical protein NAEGRDRAFT_77728	XP_002683118.1	IC	N/A		diphosphomevalonate decarboxylase	NF0116870	IC	N/A	e3 ubiquitin-protein ligase ubr1-like	NF0101810	IC	N/A
		predicted protein	XP_002678505.1	IC	N/A	hypothetical protein NAEGRDRAFT_58318	XP_002676024.1	IC	N/A		phosphoribosylamine--glycine ligase, predicted protein	NF0091920	IC	N/A	protein arginine n-methyltransferase 1-like isoform x2	NF0032360	IC	N/A
		predicted protein	XP_002674334.1	IC	N/A	predicted protein	XP_002681749.1	IC	N/A		mitogen-activated protein kinase 1	NF0128780	IC	N/A	endonuclease exonuclease phosphatase family protein	NF0047170	IC	N/A
		AF288092_22 ribosomal protein L11 (mitochondrion)	NP_066519.1	IC	N/A	hypothetical protein NAEGRDRAFT_59848	XP_002669846.1	IC	N/A		cytidine deaminase	NF0107350	IC	N/A	chy zinc finger domain-containing protein	NF0060500	IC	N/A
		sen1 helicase	XP_002678737.1	IC	N/A	predicted protein	XP_002669245.1	IC	N/A		predicted protein	NF0024250	IC	N/A	probable rna-binding protein 19	NF0032030	IC	N/A
		predicted protein	XP_002672053.1	IC	N/A	predicted protein	XP_002668991.1	IC	N/A		sap dna-binding domain-containing protein	NF0126180	IC	N/A	calbindin-32-like isoform x1	NF0020980	IC	N/A
		predicted protein	XP_002673850.1	IC	N/A	predicted protein	XP_002675838.1	IC	N/A		predicted protein	NF0110870	IC	N/A	ph domain containing protein	NF0115180	IC	N/A
		predicted protein	XP_002673926.1	IC	N/A	predicted protein	XP_002670703.1	IC	N/A		mannosyl-oligosaccharide -alpha-mannosidase ia	NF0066180	IC	N/A	exocyst complex component 4	NF0122250	IC	N/A
		hypothetical protein NAEGRDRAFT_77910	XP_002682872.1	IC	N/A	predicted protein	XP_002677293.1	IC	N/A		translation initiation factor if-3	NF0130950	IC	N/A	membrane protein	NF0012660	IC	N/A
		predicted protein	XP_002671904.1	IC	N/A	predicted protein	XP_002674502.1	IC	N/A		camp-dependent protein kinase type i regulatory subunit-like isoform x3	NF0106650	IC	N/A	pts glucose transporter subunit iia	NF0030240	IC	N/A
		predicted protein	XP_002674563.1	IC	N/A	hypothetical protein NAEGRDRAFT_80530	XP_002674719.1	IC	N/A		unspecified product	NF0120130	IC	N/A	pentatricopeptide repeat-containing protein	NF0065720	IC	N/A
		protein kinase	XP_002674700.1	IC	N/A	predicted protein	XP_002669091.1	IC	N/A		phenylalanine 4-monooxygenase	NF0025520	IC	N/A	3-ketoacyl-acp reductase	NF0079700	IC	N/A
		ras GTPase-activating-like protein IQGAP3	XP_002677784.1	IC	N/A	predicted protein	XP_002673073.1	IC	N/A		ubiquitin carboxyl-terminal hydrolase isozyme l5-like	NF0017520	IC	N/A	ef-hand calcium-binding domain-containing protein 1-like	NF0029980	IC	N/A
		vacuolar sorting protein	XP_002679987.1	IC	N/A	predicted protein	XP_002675002.1	IC	N/A		-dependent receptor, predicted protein, probable receptor-like protein kinase at5g47070	NF0079130	IC	N/A	ras-related protein rabe1a-like	NF0076520	IC	N/A
		nudix motif 21-like protein	XP_002674698.1	IC	N/A	predicted protein	XP_002672053.1	IC	N/A		transportin-1 isoform x1	NF0053390	IC	N/A	regulator of chromosome condensation repeat family prote	NF0112570	IC	N/A
		predicted protein	XP_002676068.1	IC	N/A	SEC7 domain-containing protein	XP_002672156.1	IC	N/A		threonine dehydratase	NF0000740	IC	N/A	regulator of chromosome condensation repeat family prote	NF0074790	IC	N/A
		predicted protein	XP_002681974.1	IC	N/A	predicted protein	XP_002677248.1	IC	N/A		multi-sensor signal transduction histidine kinase	NF0092170	IC	N/A	membrane protein	NF0121890	IC	N/A
		predicted protein, partial	XP_002681753.1	IC	N/A	predicted protein	XP_002676980.1	IC	N/A		tip elongation aberrant protein 1-like	NF0027600	IC	N/A	cytochrome c oxidase subunit ii	NF0028870	IC	N/A
		3-beta hydroxysteroid dehydrogenase/isomerase family protein	XP_002671736.1	IC	N/A	predicted protein	XP_002676244.1	IC	N/A		protein serine threonine phosphatase	NF0119090	IC	N/A	hypothetical protein	NF0049280	IC	N/A
		predicted protein	XP_002670518.1	IC	N/A	predicted protein	XP_002672151.1	IC	N/A		glucokinase regulatory	NF0084660	IC	N/A	unspecified product	NF0044330	IC	N/A
		predicted protein	XP_002670922.1	IC	N/A	G-protein beta WD-40 repeat domain-containing protein	XP_002677844.1	IC	N/A		regulator of chromosome condensation repeat family protein	NF0112570	IC	N/A	syntaxin family protein	NF0019750	IC	N/A
		predicted protein	XP_002676953.1	IC	N/A	predicted protein	XP_002673760.1	IC	N/A		family methyltransferase, predicted protein	NF0075590	IC	N/A	kinesin heavy chain	NF0121610	IC	N/A
		predicted protein	XP_002674701.1	IC	N/A	protein kinase	XP_002680205.1	IC	N/A		unspecified product	NF0035490	IC	N/A	centromere protein f	NF0041010	IC	N/A
		predicted protein	XP_002676398.1	IC	N/A	predicted protein	XP_002682476.1	IC	N/A		ring zinc finger-containing protein	NF0010350	IC	N/A	helicase arip4	NF0115550	IC	N/A
		predicted protein	XP_002674446.1	IC	N/A	predicted protein	XP_002674635.1	IC	N/A		udp-n-acetylglucosamine transferase subunit alg14 homolog	NF0079910	IC	N/A	thioredoxin	NF0038790	IC	N/A
		WD-40 repeat-containing protein	XP_002681720.1	IC	N/A	N-acetyltransferase	XP_002678584.1	IC	N/A		probable phospholipid-transporting atpase iib-like	NF0099560	IC	N/A	type 11 methyltransferase	NF0028700	IC	N/A
		RmlC-like cupin family protein	XP_002683116.1	IC	N/A	predicted protein	XP_002676998.1	IC	N/A		unspecified product	NF0059300	IC	N/A	hypothetical protein NAEGRDRAFT 81396	NF0024490	IC	N/A
		predicted protein, partial	XP_002676093.1	IC	N/A	predicted protein	XP_002669512.1	IC	N/A		60s ribosomal protein	NF0122190	IC	N/A	mob kinase activator-like 1-like	NF0019570	IC	N/A
		hypothetical protein NAEGRDRAFT_78567	XP_002680851.1	IC	N/A	predicted protein	XP_002677420.1	12.0963	7.02635e-05		o-glycosyl hydrolase family 30	NF0013830	IC	N/A	ankyrin repeat protein	NF0077210	IC	N/A
		hypothetical protein NAEGRDRAFT_54263	XP_002669311.1	IC	N/A	predicted protein	XP_002680488.1	3.26425	0.00846954		aldo keto reductase family protein, aldo-keto reductase	NF0038340	IC	N/A	unspecified product	NF0103640	IC	N/A
		predicted protein	XP_002675014.1	IC	N/A	hypothetical protein NAEGRDRAFT_71505	XP_002673309.1	2.45796	0.000121826		hypothetical protein NAEGRDRAFT 81115, sulfite exporter family protein	NF0122540	IC	N/A	rrp12-like protein isoform x1	NF0006350	IC	N/A
		3,5-cyclic-nucleotide phosphodiesterase regA	XP_002669246.1	IC	N/A	glutathione-s-transferase	XP_002670102.1	2.23639	3.66286e-05		s60 ribosomal protein l19	NF0067350	IC	N/A	pkinase-domain-containing protein	NF0112300	IC	N/A
		predicted protein	XP_002682723.1	IC	N/A	Hypothetical protein NAEGRDRAFT_80150	XP_002675949.1	2.10528	0.00202456		nuclease mitochondrial-like	NF0010850	IC	N/A	predicted protein	NF0124310	IC	N/A
		predicted protein	XP_002675838.1	IC	N/A	ankyrin repeat domain-containing protein	XP_002680670.1	1.87299	0.0145791		glutamate permease, ribosomal protein s3ae	NF0081850	IC	N/A	ubiquitin carboxyl-terminal hydrolase 28 isoform x3	NF0113600	IC	N/A
		predicted protein	XP_002676589.1	IC	N/A	differentiation-specific protein 35-2	XP_002682863.1	1.86773	0.00614031		predicted protein	NF0067260	IC	N/A	hypothetical protein NAEGRDRAFT 80898	NF0033120	IC	N/A
		ATP dependent DNA ligase	XP_002669061.1	IC	N/A	predicted protein	XP_002669995.1	1.82427	0.00364032		adaptin subfamily protein, beta-adaptin-like protein a	NF0014350	IC	N/A	protein vac14 homolog	NF0085980	IC	N/A
		predicted protein, partial	XP_002683022.1	IC	N/A	Delta9 fatty acid desaturase family protein	XP_002677736.1	1.82144	0.00159926		v-type proton atpase subunit e-like	NF0115700	IC	N/A	phosphatidylserine synthase	NF0020580	IC	N/A
		predicted protein	XP_002673137.1	IC	N/A	predicted protein	XP_002674465.1	1.67057	0.00286358		15 kda seleno	NF0009280	IC	N/A	probable pre-mrna-splicing factor atp-dependent r	NF0101620	IC	N/A
		predicted protein	XP_002679852.1	IC	N/A	hypothetical protein NAEGRDRAFT_79251	XP_002678759.1	1.60837	0.00180053		rrm domain-containing protein	NF0008830	IC	N/A	lns2-domain-containing pr	NF0109630	IC	N/A
		TPR repeat domain-containing protein	XP_002681900.1	IC	N/A	predicted protein	XP_002670607.1	1.57469	0.000968434		cystatin-a1-like isoform x1	NF0067710	IC	N/A	adp-ribosylation factor-like protein 1-like	NF0071690	IC	N/A
		hypothetical protein NAEGRDRAFT_80226	XP_002675751.1	IC	N/A	predicted protein	XP_002674824.1	1.56578	0.00294741		adrenodoxin-like mitochondrial-like	NF0101210	IC	N/A	unspecified product	NF0127990	IC	N/A
		predicted protein	XP_002680050.1	IC	N/A	methyltransferase type 11	XP_002677454.1	1.55604	0.00266011		thymidylate kinase	NF0007700	IC	N/A	secretory carrier-associated membrane protein 1-like	NF0122610	IC	N/A
		predicted protein, partial	XP_002678212.1	IC	N/A	predicted protein	XP_002669723.1	1.5464	0.00436174		d-serine dehydratase-like	NF0021040	IC	N/A	rna-binding protein	NF0099020	IC	N/A
		predicted protein	XP_002680961.1	IC	N/A	predicted protein	XP_002670504.1	1.50288	7.87336e-05		gmp- delta subunit family protein	NF0089670	IC	N/A	predicted protein	NF0063560	3.38353	0.000782204
		hypothetical protein NAEGRDRAFT_81454	XP_002671708.1	IC	N/A	predicted protein	XP_002669681.1	1.45735	0.00290295		acetate-- ligase, amp-binding protein	NF0129230	IC	N/A
		cyclin-dependent kinase regulatory subunit-like protein	XP_002675093.1	IC	N/A	metallo-beta-lactamase family protein	XP_002680794.1	1.37947	0.00173932		pre-mrna-processing-splicing factor 8	NF0122520	IC	N/A
		hypothetical protein NAEGRDRAFT_80131	XP_002675855.1	IC	N/A	predicted protein	XP_002680771.1	1.3258	0.000501718		ankyrin repeat protein	NF0111000	IC	N/A
		nascent polypeptide-associated complex alpha subunit	XP_002681116.1	5.83127	0.0368307						differentiation-specific protein 35-2	NF0008570	IC	N/A
		hypothetical protein NAEGRDRAFT_57212	XP_002680433.1	4.3352	0.0483704						ras-related protein rab-11a	NF0035690	IC	N/A
		predicted protein	XP_002682744.1	3.9675	0.00357207						rcc1 domain-containing protein	NF0076040	IC	N/A
		predicted protein	XP_002676748.1	3.93655	0.0342082						proteasome assembly chaperone 2	NF0050710	IC	N/A
		predicted protein	XP_002677039.1	3.54511	0.036514						rab gtpase	NF0102720	IC	N/A
		predicted protein, partial	XP_002683228.1	3.34893	0.0191823						probable nadh dehydrogenase	NF0087740	5.28587	0.0154903
		histone H2A	XP_002679821.1	3.19844	0.00832147						acetyl synthetase subunit alpha	NF0124800	4.31865	0.00687496
		hypothetical protein NAEGRDRAFT_59739	XP_002670315.1	3.18906	0.00845143						predicted protein	NF0101260	3.63771	0.000967119
		hypothetical protein NAEGRDRAFT_79230	XP_002678721.1	3.14156	0.0145895						72 kda inositol polyphosphate 5-phosphatase	NF0126480	3.09264	0.0125121
		60S ribosomal protein L2	XP_002680196.1	3.073	0.00353313						polymorphic outer membrane protein	NF0084410	3.0428	0.000730046
		predicted protein	XP_002676272.1	2.9644	0.0361785						hypothetical protein NAEGRDRAFT 78087	NF0105060	2.72252	0.00336465
		predicted protein	XP_002673580.1	2.9557	0.0404697						microtubule-associated protein futsch-like	NF0044610	2.41947	1.53939e-05
		predicted protein	XP_002678426.1	2.86698	0.00332935						hypothetical protein	NF0127310	2.32241	0.0135298
		ribosomal protein L3	XP_002678190.1	2.79471	0.0435432						atp-dependent protease	NF0021730	2.29579	0.00931322
		predicted protein	XP_002670372.1	2.7271	0.0435923						cytochrome c oxidase polypeptide iv	NF0052500	2.29099	0.00697124
		ubiquitin hydrolase	XP_002675850.1	2.70889	0.0498586						obtusifoliol 14alpha-demethylase	NF0102700	2.2733	1.72171e-05
		40S ribosomal protein	XP_002672313.1	2.65768	0.0135338						electron transfer flavoprotein subunit beta	NF0003890	2.25978	0.00155977
		predicted protein	XP_002670061.1	2.64213	0.00699616						differentiation-specific protein 35-2	NF0110800	2.20621	0.000504615
		predicted protein	XP_002681526.1	2.60579	0.0136861						glycerol-3-phosphate dehydrogenase	NF0017470	2.16187	0.0048064
		hypothetical protein NAEGRDRAFT_78534	XP_002681252.1	2.5858	0.0206633						phosphoribosylformylglycinamidine synthase	NF0099790	1.89943	0.000333626
		predicted protein	XP_002679132.1	2.57271	0.00461264						nadh dehydrogenase	NF0121490	1.85891	0.010662
		predicted protein	XP_002670923.1	2.4823	0.0435452						peptide methionine sulfoxide reductase, unspecified product	NF0018430	1.83604	0.0057405
		predicted protein	XP_002676983.1	2.43159	0.0124848						cytochrome c oxidase subunit 1	NF0128760	1.79914	0.00026016
		serine/threonine protein kinase	XP_002679526.1	2.3585	0.00130278						hypothetical protein BRAFLDRAFT 86015	NF0127270	1.76282	0.00566996
		predicted protein	XP_002682953.1	2.35714	0.0334827						cellular retinaldehyde-binding triple function domain-containing protein	NF0018230	1.71606	0.00108226
		predicted protein	XP_002674682.1	2.35181	0.0128074						glutathione peroxidase	NF0056710	1.58782	0.00429279
		predicted protein	XP_002678706.1	2.33068	0.0228123						hydroxylamine reductase	NF0072010	1.509	0.00114235
		predicted protein	XP_002681791.1	2.32147	0.0180269						hypothetical protein NAEGRDRAFT 79575	NF0082270	1.45312	0.000352793
		predicted protein	XP_002676476.1	2.2862	0.036441						synaptic glycoprotein	NF0082300	1.43535	8.11914e-05
		40S ribosomal protein S13	XP_002675233.1	2.26984	0.00377251
		predicted protein	XP_002674404.1	2.26131	0.0397603
		hypothetical protein NAEGRDRAFT_80881	XP_002673708.1	2.25399	0.0268819
		deoxyhypusine hydroxylase-like protein	XP_002674797.1	2.23238	0.00874017
		predicted protein, partial	XP_002682776.1	2.19678	0.0038634
		predicted protein	XP_002671315.1	2.1715	0.0091199
		Phosphoribulokinase/uridine kinase	XP_002673338.1	2.14132	0.0384176
		diaphanous-related formin	XP_002677719.1	2.11076	0.0328126
		predicted protein	XP_002678424.1	2.10461	0.037745
		ATP-dependent protease	XP_002673356.1	2.08727	0.00498047
		predicted protein	XP_002672945.1	2.07901	0.0227274
		predicted protein	XP_002677386.1	2.01539	0.0138127
		fatty acyl CoA synthetase	XP_002677498.1	1.99121	0.0443997
		hypothetical protein NAEGRDRAFT_82117	XP_002669526.1	1.9899	0.0139393
		60S acidic ribosomal protein	XP_002680117.1	1.96918	0.000358897
		predicted protein	XP_002677106.1	1.96495	0.0351374
		lysine decarboxylase	XP_002680159.1	1.93373	0.0148214
		predicted protein	XP_002679065.1	1.92933	0.024119
		vacuolar ATP synthase subunit C, partial	XP_002678623.1	1.89996	0.0180165
		predicted protein	XP_002669489.1	1.87795	0.0391922
		predicted protein	XP_002672056.1	1.8724	0.0216646
		predicted protein	XP_002670011.1	1.86631	0.0229562
		apo L domain-containing protein	XP_002674159.1	1.84568	0.00100332
		predicted protein	XP_002682660.1	1.84228	0.0428529
		translation initiation factor eIF-5A family protein	XP_002677324.1	1.83283	0.0260298
		hypothetical protein NAEGRDRAFT_81465	XP_002671551.1	1.82971	0.00629767
		methylmalonyl-CoA mutase	XP_002683104.1	1.82956	0.0195682
		predicted protein	XP_002669871.1	1.8278	0.0222249
		predicted protein	XP_002673247.1	1.82437	0.00631786
		predicted protein	XP_002674765.1	1.81052	0.0221274
		ribosomal protein L36E	XP_002675984.1	1.81022	0.0204169
		tyrosine aminotransferase	XP_002669736.1	1.77395	0.0104124
		chaperonin subunit delta	XP_002680584.1	1.72386	0.00559848
		chaperonin complex component, TCP-1 beta subunit	XP_002670363.1	1.71703	0.0283478
		predicted protein	XP_002677829.1	1.70985	0.0112114
		ribosomal protein S5	XP_002683389.1	1.70118	0.0258523
		predicted protein	XP_002671692.1	1.69705	0.0165196
		pleckstrin homology domain-containing protein	XP_002678357.1	1.69698	0.00611041
		predicted protein	XP_002677536.1	1.69301	0.033815
		spermidine synthase	XP_002682981.1	1.69177	0.000318897
		predicted protein	XP_002683122.1	1.6896	0.0245494
		predicted protein	XP_002683114.1	1.67953	0.00194805
		predicted protein	XP_002671570.1	1.66494	0.0350364
		hypothetical protein NAEGRDRAFT_81075	XP_002672871.1	1.65731	0.00171566
		predicted protein	XP_002672504.1	1.65515	0.014871
		predicted protein	XP_002679916.1	1.63926	0.0209214
		hydroxymethyltransferase	XP_002683182.1	1.63485	0.0339821
		rasGTPase-activating protein	XP_002673584.1	1.62711	0.0246797
		predicted protein	XP_002678890.1	1.62302	0.000741344
		beta-tubulin	XP_002671129.1	1.61596	0.0142636
		serine/threonine protein kinase	XP_002681209.1	1.61392	0.0217926
		predicted protein	XP_002682721.1	1.58791	0.0161287
		predicted protein	XP_002673253.1	1.58641	0.0221564
		predicted protein	XP_002680676.1	1.57309	0.00264375
		serine/threonine kinase	XP_002683383.1	1.5491	0.0158928
		predicted protein	XP_002683363.1	1.53891	0.00604895
		predicted protein	XP_002669980.1	1.5338	0.00307844
		proteasome subunit	XP_002676319.1	1.51407	0.0139027
		predicted protein	XP_002673626.1	1.51377	0.0105017
		predicted protein	XP_002680895.1	1.51195	0.014884
		predicted protein	XP_002683069.1	1.51105	0.0233169
		predicted protein	XP_002680103.1	1.50551	0.0114662
		predicted protein, partial	XP_002667979.1	1.48741	0.0208617
		hypothetical protein NAEGRDRAFT_80274	XP_002675557.1	1.48037	0.00882003
		predicted protein	XP_002675529.1	1.47313	0.0134527
		chaperone-t-complex eta subunit	XP_002680589.1	1.47058	0.00576488
		predicted protein	XP_002677150.1	1.45948	0.0215929
		ubiquitin carboxyl-terminal peptidase	XP_002675906.1	1.44322	0.00955344
		aconitase	XP_002678863.1	1.41244	0.0129625
		predicted protein	XP_002671786.1	1.35809	0.00816695
		Hypothetical protein NAEGRDRAFT_78250	XP_002681746.1	1.35271	0.019023
		mitochondrial F-1-ATPase subunit	XP_002680450.1	1.34879	0.0125974
		predicted protein	XP_002683093.1	1.29027	0.00887381
		predicted protein	XP_002683240.1	IC	N/A
		predicted protein	XP_002677056.1	IC	N/A
		predicted protein	XP_002672920.1	IC	N/A
		DNA dependent protein kinase catalytic subunit	XP_002680550.1	IC	N/A
		armadillo repeat domain-containing protein	XP_002681922.1	IC	N/A
		predicted protein	XP_002683452.1	IC	N/A
		tentative alanine racemase	XP_002673400.1	IC	N/A
		ubiquitin specific protease	XP_002681825.1	IC	N/A
		predicted protein	XP_002670355.1	IC	N/A
		predicted protein	XP_002677691.1	IC	N/A
		predicted protein	XP_002679393.1	IC	N/A
		RNA binding domain-containing protein	XP_002679199.1	IC	N/A
		predicted protein	XP_002682138.1	IC	N/A
		hypothetical protein NAEGRDRAFT_81977	XP_002669968.1	IC	N/A
		predicted protein	XP_002677797.1	IC	N/A
		predicted protein	XP_002677279.1	IC	N/A
		predicted protein	XP_002680657.1	IC	N/A
		hypothetical protein NAEGRDRAFT_58658	XP_002674770.1	IC	N/A
		predicted protein	XP_002668987.1	IC	N/A
		dead box-containing ATP-dependent RNA helicase	XP_002682709.1	IC	N/A
		predicted protein	XP_002683006.1	IC	N/A
		predicted protein	XP_002682245.1	IC	N/A
		predicted protein	XP_002677023.1	IC	N/A
		predicted protein	XP_002675985.1	IC	N/A
		predicted protein	XP_002676254.1	IC	N/A
		protein kinase	XP_002673674.1	IC	N/A
		ubiquitin protein	XP_002681905.1	IC	N/A
		predicted protein	XP_002668982.1	IC	N/A
		hypothetical protein NAEGRDRAFT_62800	XP_002682011.1	IC	N/A
		predicted protein	XP_002671866.1	IC	N/A
		hypothetical protein NAEGRDRAFT_80886	XP_002673721.1	IC	N/A
		predicted protein	XP_002674695.1	IC	N/A
		predicted protein	XP_002671620.1	IC	N/A
		nucleoporin Nup153	XP_002674319.1	IC	N/A
		predicted protein	XP_002671010.1	IC	N/A
		predicted protein	XP_002676225.1	IC	N/A
		ubiquitin fusion degradation protein domain-containing protein	XP_002681569.1	IC	N/A
		hypothetical protein NAEGRDRAFT_81428	XP_002671664.1	IC	N/A
		predicted protein, partial	XP_002683111.1	IC	N/A
		developmentally regulated GTP binding protein	XP_002678930.1	IC	N/A
		predicted protein	XP_002670028.1	IC	N/A
		predicted protein	XP_002675342.1	IC	N/A
		hypothetical protein NAEGRDRAFT_77728	XP_002683118.1	IC	N/A
		predicted protein	XP_002683260.1	IC	N/A
		predicted protein	XP_002676038.1	IC	N/A
		predicted protein	XP_002672586.1	IC	N/A
		predicted protein	XP_002674814.1	IC	N/A
		predicted protein	XP_002674145.1	IC	N/A
		hypothetical protein NAEGRDRAFT_80014	XP_002676468.1	IC	N/A
		SAC9 protein-like protein	XP_002682689.1	IC	N/A
		predicted protein	XP_002682001.1	IC	N/A
		predicted protein	XP_002671697.1	IC	N/A
		predicted protein	XP_002669235.1	IC	N/A
		predicted protein	XP_002673050.1	IC	N/A
		predicted protein	XP_002670839.1	IC	N/A
		predicted protein	XP_002676699.1	IC	N/A
		predicted protein	XP_002675166.1	IC	N/A
		predicted protein	XP_002680178.1	IC	N/A
		predicted protein	XP_002673803.1	IC	N/A
		predicted protein	XP_002671704.1	IC	N/A
		predicted protein	XP_002675191.1	IC	N/A
		phosphatidylinositol polyphosphate 5-phosphatase	XP_002675128.1	IC	N/A
		predicted protein	XP_002682593.1	IC	N/A
		predicted protein, partial	XP_002678583.1	IC	N/A
		heat shock protein 101	XP_002678081.1	IC	N/A
		predicted protein	XP_002681364.1	IC	N/A
		predicted protein	XP_002675663.1	IC	N/A
		diaphanous-related formin	XP_002676576.1	IC	N/A
		predicted protein	XP_002678132.1	IC	N/A
		AF288092_15 apocytochrome b (mitochondrion)	NP_066512.1	IC	N/A
		predicted protein	XP_002680760.1	IC	N/A
		amidohydrolase	XP_002670381.1	IC	N/A
		predicted protein	XP_002673736.1	IC	N/A
		hypothetical protein NAEGRDRAFT_79330	XP_002678564.1	IC	N/A
		predicted protein, partial	XP_002675859.1	IC	N/A
		hypothetical protein NAEGRDRAFT_60085	XP_002668305.1	IC	N/A
		predicted protein	XP_002673587.1	IC	N/A
		beta-amylase	XP_002669193.1	IC	N/A
		predicted protein	XP_002670117.1	IC	N/A
		hypothetical protein NAEGRDRAFT_81112	XP_002672789.1	IC	N/A
		predicted protein	XP_002677313.1	IC	N/A
		predicted protein	XP_002676026.1	IC	N/A
		predicted protein	XP_002669873.1	IC	N/A
		predicted protein	XP_002672765.1	IC	N/A
		predicted protein	XP_002678330.1	IC	N/A
		predicted protein	XP_002674370.1	IC	N/A
		predicted protein	XP_002677045.1	IC	N/A
		predicted protein	XP_002671045.1	IC	N/A
		predicted protein	XP_002677709.1	IC	N/A
		predicted protein	XP_002676779.1	IC	N/A
		NADPH oxidase	XP_002674758.1	IC	N/A
		predicted protein	XP_002674261.1	IC	N/A
		hypothetical protein NAEGRDRAFT_78255	XP_002681756.1	IC	N/A
		hypothetical protein NAEGRDRAFT_81382	XP_002671860.1	IC	N/A
		hypothetical protein NAEGRDRAFT_63435	XP_002681549.1	IC	N/A
		hypothetical protein NAEGRDRAFT_67354	XP_002677385.1	IC	N/A
		predicted protein	XP_002673225.1	IC	N/A
		predicted protein	XP_002676473.1	IC	N/A
		predicted protein	XP_002682666.1	IC	N/A
		predicted protein	XP_002681985.1	IC	N/A
		predicted protein	XP_002683280.1	IC	N/A
		predicted protein	XP_002672964.1	IC	N/A
		predicted protein	XP_002674393.1	IC	N/A
		predicted protein	XP_002675199.1	IC	N/A
		ubiquinone biosynthesis protein	XP_002683042.1	2.50978	0.0292914
		predicted protein	XP_002674225.1	2.20909	0.000968077
		predicted protein	XP_002678257.1	2.08795	0.0178628
		predicted protein	XP_002670504.1	2.04918	0.00291884
		AF288092_39 cytochrome c oxidase subunit 2 (mitochondrion)	NP_066536.1	1.96983	0.00302475
		thioredoxin reductase	XP_002674924.1	1.94357	0.000319617
		predicted protein	XP_002683368.1	1.92749	0.0367308
		predicted protein	XP_002680137.1	1.91449	0.0288224
		predicted protein	XP_002681771.1	1.87582	0.0122374
		hypothetical protein NAEGRDRAFT_78087	XP_002682343.1	1.85162	0.000892278
		predicted protein	XP_002679079.1	1.8374	0.000133426
		rhoGEF domain-containing protein	XP_002672496.1	1.73775	0.00226459
		predicted protein	XP_002675135.1	1.69801	0.000418533
		predicted protein	XP_002673704.1	1.69173	0.00788225
		predicted protein	XP_002671002.1	1.6774	0.0348482
		tripeptidyl-peptidase 1	XP_002681605.1	1.65713	0.0101489
		hypothetical protein NAEGRDRAFT_78904	XP_002680002.1	1.63048	0.00608009
		enoyl-CoA hydratase family member, partial	XP_002677932.1	1.62114	0.0209783
		vWFA domain-containing protein	XP_002672837.1	1.57007	0.0101721
		predicted protein	XP_002671874.1	1.55135	0.00538803
		hypothetical protein NAEGRDRAFT_80377	XP_002675183.1	1.52665	0.0145429
		predicted protein	XP_002669104.1	1.5199	0.018002
		predicted protein	XP_002676992.1	1.5197	0.0208372
		predicted protein	XP_002671243.1	1.50454	0.0080059
		glycosyl hydrolase family protein	XP_002679093.1	1.50436	0.00011819
		predicted protein, partial	XP_002682681.1	1.48137	0.00564768
		GCN5-related N-acetyltransferase	XP_002668947.1	1.47572	0.00504185
		N-acetyltransferase 5	XP_002683334.1	1.469	0.0106348
		betaine aldehyde dehydrogenase	XP_002683446.1	1.46116	0.00419923
		predicted protein, partial	XP_002682731.1	1.45092	0.000321899
		predicted protein	XP_002680974.1	1.44291	0.013056
		predicted protein	XP_002671388.1	1.43907	0.00605787
		predicted protein	XP_002675400.1	1.43731	0.00391066
		predicted protein	XP_002679162.1	1.43714	0.00090939
		predicted protein	XP_002677035.1	1.43317	0.000529017
		rab small GTPase	XP_002679587.1	1.41872	0.00205286
		hypothetical protein NAEGRDRAFT_79459	XP_002678098.1	1.41766	0.0284859
		ras family small GTPase	XP_002682112.1	1.41471	0.00602338
		predicted protein	XP_002680985.1	1.41312	0.00499172
		predicted protein	XP_002678868.1	1.40982	0.000460925
		predicted protein	XP_002679083.1	1.4083	0.00446324
		cytochrome c	XP_002682852.1	1.40567	0.0072716
		nuclear transport factor 2	XP_002677191.1	1.40417	0.00660268
		rho family small GTPase, partial	XP_002668590.1	1.39584	0.000685283
		RCC1 domain-containing protein	XP_002680379.1	1.39477	0.00233308
		hypothetical protein NAEGRDRAFT_81892	XP_002670254.1	1.39042	0.00646964
		uridine kinase family protein, partial	XP_002679922.1	1.39017	0.00214536
		predicted protein	XP_002682762.1	1.38751	0.0047075
		predicted protein	XP_002674980.1	1.38607	0.016485
		beta-lactamase	XP_002678199.1	1.38553	0.00561281
		predicted protein	XP_002672032.1	1.38165	0.00153313
		predicted protein	XP_002668461.1	1.38089	0.00671274
		predicted protein	XP_002669225.1	1.3801	0.00310749
		predicted protein	CBL43364.1	1.37802	0.0038909
		predicted protein	XP_002678632.1	1.37636	0.00246559
		predicted protein	XP_002676865.1	1.37037	0.00104297
		predicted protein	XP_002668123.1	1.37033	0.00080447
		farnesyltransferase beta subunit	XP_002680710.1	1.36982	0.00340832
		predicted protein, partial	XP_002678947.1	1.36962	0.000978115
		predicted protein	XP_002678496.1	1.36733	0.00353557
		aldehyde dehydrogenase	XP_002676120.1	1.36653	5.79562e-05
		predicted protein	XP_002676970.1	1.36379	0.00226725
		predicted protein	XP_002670619.1	1.35804	0.0018893
		hypothetical protein NAEGRDRAFT_65046	XP_002679867.1	1.35505	0.00358608
		predicted protein	XP_002673103.1	1.35486	0.0127186
		hypothetical protein NAEGRDRAFT_60071, partial	XP_002668697.1	1.35319	0.0131398
		predicted protein	XP_002675425.1	1.35159	0.00107994
		nuclear migration protein NudC	XP_002673161.1	1.35084	0.00443292
		AF288092_10 succinate:cytochrome c oxidoreductase subunit 2 (mitochondrion)	NP_066507.1	1.35074	0.00219255
		phospolipase B-like protein	XP_002673214.1	1.35005	0.00849298
		fumarase class II	XP_002670960.1	1.34851	0.00107676
		phosphoesterase	XP_002676109.1	1.34771	0.0109951
		asparaginase family protein	XP_002672173.1	1.34758	0.00780064
		hypothetical protein NAEGRDRAFT_68270	XP_002676571.1	1.34737	0.00430289
		predicted protein	XP_002679262.1	1.34619	0.00528105
		amidohydrolase family protein	XP_002681022.1	1.34531	0.00119782
		PX domain-containing protein	XP_002671991.1	1.34454	0.00583808
		asparagine synthetase	XP_002682441.1	1.33402	0.00207162
		amino acid abc transporter	XP_002682113.1	1.33343	0.00130467
		predicted protein	XP_002679355.1	1.33341	0.000754571
		predicted protein, partial	XP_002678904.1	1.33229	0.00229927
		predicted protein	XP_002674816.1	1.32909	0.00962144
		predicted protein	XP_002683331.1	1.32536	0.0017538
		predicted protein	XP_002674955.1	1.32404	0.00327673
		rab family small GTPase	XP_002683044.1	1.31917	0.00443752
		fumarylacetoacetate hydrolase	XP_002682377.1	1.31329	0.00299075
		predicted protein	XP_002680690.1	1.31256	0.00725671
		predicted protein	XP_002671188.1	1.31018	0.000197952
		predicted protein	XP_002679744.1	1.3092	9.07653e-05
		predicted protein	XP_002682804.1	1.30904	0.00487012
		cysteinyl-tRNA synthetase	XP_002682571.1	1.30678	0.000140239
		hypothetical protein NAEGRDRAFT_77359	XP_002677896.1	1.30587	0.00159397
		predicted protein	XP_002669281.1	1.30261	0.000227091
		predicted protein	XP_002672520.1	1.30022	0.000716061
		predicted protein	XP_002676727.1	1.29828	0.00202988
		AF288092_8 cytochrome c oxidase subunit 1 (mitochondrion)	NP_066505.1	1.29797	0.00232707
		predicted protein	XP_002680507.1	1.29272	0.00350954
		saccharopine dehydrogenase	XP_002681367.1	1.29013	0.00262434
		predicted protein	XP_002673719.1	1.28771	0.00547104
		predicted protein	XP_002674718.1	1.28203	0.00601021
		beta-ketoacyl synthase	XP_002680948.1	1.27954	0.00642495
		isopentenyl diphosphate isomerase	XP_002678525.1	1.2795	0.00195628
		predicted protein	XP_002676607.1	1.27709	0.00483961
		predicted protein	XP_002678595.1	1.27659	0.00384636
		predicted protein	XP_002675441.1	1.27313	0.000887994
		predicted protein	XP_002670607.1	1.26904	0.000642791
		predicted protein	XP_002674516.1	1.26405	0.00125864
		obtusifoliol 14alpha-demethylase	XP_002681678.1	1.25345	0.000859073
		Acyl-CoA dehydrogenase	XP_002675564.1	1.25245	0.000279383
		pyrophosphate-dependent phosphofructo-1-kinase	XP_002680445.1	1.25116	0.00148967
		predicted protein	XP_002669553.1	1.24873	0.00148006
		predicted protein	XP_002682717.1	1.24845	8.70603e-05
		peptidase	XP_002681080.1	1.24725	0.00279718
		patatin-like phospholipase family protein	XP_002681636.1	1.24494	0.000691895
		predicted protein	XP_002670908.1	1.24165	0.000670703
		predicted protein	XP_002682716.1	1.23981	0.000126535
		soluble inorganic pyrophosphatase	XP_002683119.1	1.23185	0.00174321
		predicted protein	XP_002680435.1	1.23036	0.000523155
		predicted protein	XP_002679883.1	1.22515	0.0018395
		predicted protein	XP_002676328.1	1.22456	0.000322961
		hypothetical protein NAEGRDRAFT_77250	XP_002681244.1	1.2223	0.000179717
		predicted protein	XP_002679214.1	1.21458	0.000595347
		ubiquitin-protein ligase	XP_002681074.1	1.20433	0.000268448

## Sheet: NG cu BCS raw
BCA_A	BCS_B	BCS_C	Cu_A	Cu_B	Cu_C	Sloupec1	Sloupec2	C: Only identified by site	C: Reverse	C: Potential contaminant	C: Student's t-test Significant BCS_Cu	N: Peptides	N: Razor + unique peptides	N: Unique peptides	N: Sequence coverage [%]	N: Unique + razor sequence coverage [%]	N: Unique sequence coverage [%]	N: Mol. weight [kDa]	N: Q-value	N: Score	N: Intensity	N: MS/MS Count	N: BCS	N: Cu	fold change	N: BCS_x-y_Cu	N: -Log Student's t-test p-value BCS_Cu	N: Student's t-test q-value BCS_Cu	N: Student's t-test Difference BCS_Cu	N: Student's t-test Test statistic BCS_Cu	T: Protein IDs	T: Majority protein IDs	T: Fasta headers
26.9195	26.9318	27.4293	24.8126	25.0345	24.8243	3	3				+	9	9	6	54.4	54.4	36.5	27.99	0	28.813	482540000	31	26.9318	24.8243	0.232042	2.10754	3.56629	0	2.20306	7.79184	gi|290997319|ref|XP_002681229.1|;gi|284094852|gb|EFC48485.1|	gi|290997319|ref|XP_002681229.1|;gi|284094852|gb|EFC48485.1|	>gi|290997319|ref|XP_002681229.1| alternative oxidase [Naegleria gruberi strain NEG-M];>gi|284094852|gb|EFC48485.1| alternative oxidase [Naegleria gruberi]
NaN	26.8676	NaN	25.8176	24.7371	NaN	1	2					2	2	2	11.4	11.4	11.4	26.059	0	6.2279	213390000	2	26.8676	25.2774	0.332109	1.59027	0	0.994786	1.59027	0	gi|290973774|ref|XP_002669622.1|;gi|284083172|gb|EFC36878.1|	gi|290973774|ref|XP_002669622.1|;gi|284083172|gb|EFC36878.1|	>gi|290973774|ref|XP_002669622.1| predicted protein [Naegleria gruberi strain NEG-M];>gi|284083172|gb|EFC36878.1| predicted protein [Naegleria gruberi]
NaN	20.409	21.4479	19.3426	19.8279	NaN	2	2					3	3	3	5.8	5.8	5.8	60.837	0.0010565	3.3092	5623900	4	20.9285	19.5853	0.394148	1.34319	0.842005	0.341504	1.34319	1.99491	gi|290994861|ref|XP_002680050.1|;gi|284093669|gb|EFC47306.1|	gi|290994861|ref|XP_002680050.1|;gi|284093669|gb|EFC47306.1|	>gi|290994861|ref|XP_002680050.1| predicted protein [Naegleria gruberi strain NEG-M];>gi|284093669|gb|EFC47306.1| predicted protein [Naegleria gruberi]
NaN	28.4912	28.6175	NaN	28.1465	26.4942	2	2					2	2	2	26.5	26.5	26.5	15.361	0	47.259	1934600000	12	28.5543	27.3203	0.425131	1.23402	0.560923	0.416693	1.23403	1.32896	gi|290998481|ref|XP_002681809.1|;gi|284095434|gb|EFC49065.1|	gi|290998481|ref|XP_002681809.1|;gi|284095434|gb|EFC49065.1|	>gi|290998481|ref|XP_002681809.1| phosphatidylinositol/phosphatidylglycerol transfer protein [Naegleria gruberi strain NEG-M];>gi|284095434|gb|EFC49065.1| phosphatidylinositol/phosphatidylglycerol transfer protein [Naegleria gruberi]
26.7936	26.5278	25.5728	25.3061	25.3708	25.9065	3	3					2	2	2	10.7	10.7	10.7	34.906	0	14.898	401380000	9	26.5278	25.3708	0.448429	1.15705	0.85956	0.365235	0.770327	1.49098	gi|290976903|ref|XP_002671178.1|;gi|284084745|gb|EFC38434.1|	gi|290976903|ref|XP_002671178.1|;gi|284084745|gb|EFC38434.1|	>gi|290976903|ref|XP_002671178.1| predicted protein [Naegleria gruberi strain NEG-M];>gi|284084745|gb|EFC38434.1| predicted protein [Naegleria gruberi]
26.0216	26.9808	NaN	25.3563	NaN	NaN	2	1					1	1	1	15.5	15.5	15.5	17.668	0.00080775	3.5181	335070000	3	26.5012	25.3563	0.452215	1.14492	0	0.93245	1.14492	0	gi|290996380|ref|XP_002680760.1|;gi|284094382|gb|EFC48016.1|	gi|290996380|ref|XP_002680760.1|;gi|284094382|gb|EFC48016.1|	>gi|290996380|ref|XP_002680760.1| predicted protein [Naegleria gruberi strain NEG-M];>gi|284094382|gb|EFC48016.1| predicted protein [Naegleria gruberi]
24.2028	24.9786	NaN	NaN	NaN	23.4874	2	1					2	2	2	6.2	6.2	6.2	61.611	0	9.7754	87540000	4	24.5907	23.4874	0.465454	1.10329	0	0.932181	1.10329	0	gi|290996416|ref|XP_002680778.1|;gi|284094400|gb|EFC48034.1|	gi|290996416|ref|XP_002680778.1|;gi|284094400|gb|EFC48034.1|	>gi|290996416|ref|XP_002680778.1| predicted protein [Naegleria gruberi strain NEG-M];>gi|284094400|gb|EFC48034.1| predicted protein [Naegleria gruberi]
25.9534	26.9233	25.5039	25.1084	24.3853	24.8898	3	3					3	3	3	22.1	22.1	22.1	25.686	0	20.948	307870000	15	25.9534	24.8898	0.478413	1.06367	1.32586	0.267357	1.3324	2.33597	gi|290977427|ref|XP_002671439.1|;gi|284085008|gb|EFC38695.1|	gi|290977427|ref|XP_002671439.1|;gi|284085008|gb|EFC38695.1|	>gi|290977427|ref|XP_002671439.1| predicted protein [Naegleria gruberi strain NEG-M];>gi|284085008|gb|EFC38695.1| predicted protein [Naegleria gruberi]
28.7592	28.7014	28.3353	27.6567	27.532	27.748	3	3				+	12	12	12	58.8	58.8	58.8	19.836	0	52.466	1768400000	59	28.7014	27.6567	0.484752	1.04468	2.53783	0.0453333	0.953035	3.86256	gi|290982173|ref|XP_002673805.1|;gi|284087391|gb|EFC41061.1|	gi|290982173|ref|XP_002673805.1|;gi|284087391|gb|EFC41061.1|	>gi|290982173|ref|XP_002673805.1| HSP-20 domain-containing protein [Naegleria gruberi strain NEG-M];>gi|284087391|gb|EFC41061.1| HSP-20 domain-containing protein [Naegleria gruberi]
26.064	25.7033	25.5937	24.7386	NaN	24.6937	3	2				+	9	1	1	81.5	16.8	16.8	13.542	0	6.5262	235080000	9	25.7033	24.7161	0.50446	0.987188	1.99453	0.097	1.07085	3.76844	gi|290995438|ref|XP_002680302.1|;gi|290976118|ref|XP_002670788.1|;gi|290975803|ref|XP_002670631.1|;gi|284093922|gb|EFC47558.1|;gi|284084350|gb|EFC38044.1|;gi|284084192|gb|EFC37887.1|;gi|290992344|ref|XP_002678794.1|;gi|284092408|gb|EFC46050.1|	gi|290995438|ref|XP_002680302.1|;gi|290976118|ref|XP_002670788.1|;gi|290975803|ref|XP_002670631.1|;gi|284093922|gb|EFC47558.1|;gi|284084350|gb|EFC38044.1|;gi|284084192|gb|EFC37887.1|	>gi|290995438|ref|XP_002680302.1| myohemerythrin [Naegleria gruberi strain NEG-M];>gi|290976118|ref|XP_002670788.1| predicted protein [Naegleria gruberi strain NEG-M];>gi|290975803|ref|XP_002670631.1| predicted protein [Naegleria gruberi strain NEG-M];>gi|
23.801	23.7426	23.0825	22.8054	22.7423	22.8049	3	3					4	4	4	10.1	10.1	10.1	68.519	0	8.1837	56280000	7	23.7426	22.8049	0.522065	0.937698	1.51389	0.233086	0.757816	2.28704	gi|290999931|ref|XP_002682533.1|;gi|284096160|gb|EFC49789.1|	gi|290999931|ref|XP_002682533.1|;gi|284096160|gb|EFC49789.1|	>gi|290999931|ref|XP_002682533.1| predicted protein [Naegleria gruberi strain NEG-M];>gi|284096160|gb|EFC49789.1| predicted protein [Naegleria gruberi]
25.2407	25.5254	24.5186	23.9489	24.4759	24.3154	3	3					4	4	4	44.4	44.4	44.4	13.975	0	16.741	162840000	18	25.2407	24.3154	0.526558	0.925335	1.18046	0.284598	0.848201	1.93734	gi|290990889|ref|XP_002678068.1|;gi|284091679|gb|EFC45324.1|	gi|290990889|ref|XP_002678068.1|;gi|284091679|gb|EFC45324.1|	>gi|290990889|ref|XP_002678068.1| predicted protein [Naegleria gruberi strain NEG-M];>gi|284091679|gb|EFC45324.1| predicted protein [Naegleria gruberi]
27.8936	27.6085	27.2884	26.5861	26.6836	26.8832	3	3				+	3	3	3	18.1	18.1	18.1	23.309	0	21.356	912120000	23	27.6085	26.6836	0.526729	0.924866	1.96512	0.138222	0.879204	2.97581	gi|290994566|ref|XP_002679903.1|;gi|284093521|gb|EFC47159.1|	gi|290994566|ref|XP_002679903.1|;gi|284093521|gb|EFC47159.1|	>gi|290994566|ref|XP_002679903.1| predicted protein [Naegleria gruberi strain NEG-M];>gi|284093521|gb|EFC47159.1| predicted protein [Naegleria gruberi]
27.6095	27.6366	27.1238	26.7093	26.5393	26.7847	3	3				+	8	8	8	50.4	50.4	50.4	26.322	0	54.048	847030000	32	27.6095	26.7093	0.535795	0.900248	1.89318	0.173176	0.778875	2.76458	gi|290981714|ref|XP_002673575.1|;gi|284087159|gb|EFC40831.1|	gi|290981714|ref|XP_002673575.1|;gi|284087159|gb|EFC40831.1|	>gi|290981714|ref|XP_002673575.1| predicted protein [Naegleria gruberi strain NEG-M];>gi|284087159|gb|EFC40831.1| predicted protein [Naegleria gruberi]
27.6818	26.7761	NaN	26.9445	26.3462	26.2726	2	3					17	1	1	53.8	7.5	7.5	50.469	0	33.661	739210000	9	27.2289	26.3462	0.542332	0.882751	0.693982	0.390543	0.707826	1.32261	gi|41018365|sp|Q962P8.1|TBA6_NAEGR;gi|15082212|gb|AAK84065.1|AF401640_1;gi|15082214|gb|AAK84066.1|AF401641_1;gi|290988766|ref|XP_002677064.1|;gi|284090669|gb|EFC44320.1|;gi|290976293|ref|XP_002670875.1|;gi|284084438|gb|EFC38131.1|;gi|9743|emb|CAA31076.1|;gi|9741|emb|CAA31075.1|;gi|9739|emb|CAA31074.1|;gi|531534|emb|CAA56939.1|;gi|41018256|sp|Q25563.1|TBA13_NAEGR;gi|290994939|ref|XP_002680089.1|;g…	gi|41018365|sp|Q962P8.1|TBA6_NAEGR;gi|15082212|gb|AAK84065.1|AF401640_1	>gi|41018365|sp|Q962P8.1|TBA6_NAEGR RecName: Full=Tubulin alpha-6 chain;>gi|15082212|gb|AAK84065.1|AF401640_1 alpha-tubulin TUBA3 [Naegleria gruberi]
NaN	24.2035	NaN	NaN	NaN	23.3362	1	1					2	2	2	8.7	8.7	8.7	35.023	0.0010627	3.3757	50310000	2	24.2035	23.3362	0.548165	0.867319	0	0.971151	0.867319	0	gi|290983297|ref|XP_002674365.1|;gi|284087955|gb|EFC41621.1|	gi|290983297|ref|XP_002674365.1|;gi|284087955|gb|EFC41621.1|	>gi|290983297|ref|XP_002674365.1| predicted protein [Naegleria gruberi strain NEG-M];>gi|284087955|gb|EFC41621.1| predicted protein [Naegleria gruberi]
25.5626	25.6507	NaN	24.8546	24.351	24.754	2	3				+	2	2	2	22.5	22.5	22.5	19.168	0	8.9586	187740000	10	25.6067	24.754	0.553775	0.852627	1.74834	0.168229	0.953434	3.16408	gi|290972849|ref|XP_002669163.1|;gi|284082706|gb|EFC36419.1|	gi|290972849|ref|XP_002669163.1|;gi|284082706|gb|EFC36419.1|	>gi|290972849|ref|XP_002669163.1| predicted protein [Naegleria gruberi strain NEG-M];>gi|284082706|gb|EFC36419.1| predicted protein [Naegleria gruberi]
25.7071	25.5972	25.6746	25.0652	24.8132	24.8372	3	3				+	4	4	4	39.1	39.1	39.1	19.837	0	21.356	241880000	24	25.6746	24.8372	0.559655	0.837391	3.01858	0	0.754449	4.04209	gi|290982410|ref|XP_002673923.1|;gi|284087510|gb|EFC41179.1|	gi|290982410|ref|XP_002673923.1|;gi|284087510|gb|EFC41179.1|	>gi|290982410|ref|XP_002673923.1| predicted protein [Naegleria gruberi strain NEG-M];>gi|284087510|gb|EFC41179.1| predicted protein [Naegleria gruberi]
25.6398	NaN	NaN	24.8215	NaN	NaN	1	1					2	2	2	11.5	11.5	11.5	52.757	0	5.045	139090000	8	25.6398	24.8215	0.567106	0.81831	0	0.942796	0.81831	0	gi|290992033|ref|XP_002678639.1|;gi|284092252|gb|EFC45895.1|	gi|290992033|ref|XP_002678639.1|;gi|284092252|gb|EFC45895.1|	>gi|290992033|ref|XP_002678639.1| serine carboxypeptidase [Naegleria gruberi strain NEG-M];>gi|284092252|gb|EFC45895.1| serine carboxypeptidase [Naegleria gruberi]
32.6526	32.5634	32.0011	31.7524	31.6756	32.0043	3	3					13	13	13	54.1	54.1	54.1	32.135	0	81.58	28500000000	108	32.5634	31.7524	0.56997	0.811041	1.232	0.293665	0.594952	1.82043	gi|290996468|ref|XP_002680804.1|;gi|284094426|gb|EFC48060.1|	gi|290996468|ref|XP_002680804.1|;gi|284094426|gb|EFC48060.1|	>gi|290996468|ref|XP_002680804.1| molecular chaperone heat shock protein GrpE [Naegleria gruberi strain NEG-M];>gi|284094426|gb|EFC48060.1| molecular chaperone heat shock protein GrpE [Naegleria gruberi]
25.0521	25.0708	24.5746	NaN	24.3037	24.1799	3	2					3	3	3	19.8	19.8	19.8	30.92	0	12.775	137090000	11	25.0521	24.2418	0.57026	0.810307	1.26055	0.293908	0.657351	2.08919	gi|290994827|ref|XP_002680033.1|;gi|284093652|gb|EFC47289.1|	gi|290994827|ref|XP_002680033.1|;gi|284093652|gb|EFC47289.1|	>gi|290994827|ref|XP_002680033.1| predicted protein [Naegleria gruberi strain NEG-M];>gi|284093652|gb|EFC47289.1| predicted protein [Naegleria gruberi]
23.7356	24.9592	25.2044	24.1588	24.8241	23.8178	3	3					3	3	3	16.5	16.5	16.5	44.838	0	16.758	143060000	14	24.9592	24.1588	0.574174	0.80044	0.270613	0.662696	0.366181	0.570448	gi|291001343|ref|XP_002683238.1|;gi|284096867|gb|EFC50494.1|	gi|291001343|ref|XP_002683238.1|;gi|284096867|gb|EFC50494.1|	>gi|291001343|ref|XP_002683238.1| predicted protein [Naegleria gruberi strain NEG-M];>gi|284096867|gb|EFC50494.1| predicted protein [Naegleria gruberi]
26.7614	26.7738	25.9402	25.8875	25.9614	26.1137	3	3					7	7	7	46.5	46.5	46.5	26.607	0	39.356	481800000	20	26.7614	25.9614	0.57435	0.799999	0.823416	0.388308	0.504274	1.31409	gi|290987443|ref|XP_002676432.1|;gi|290970472|ref|XP_002668146.1|;gi|284090034|gb|EFC43688.1|;gi|284081346|gb|EFC35402.1|	gi|290987443|ref|XP_002676432.1|;gi|290970472|ref|XP_002668146.1|;gi|284090034|gb|EFC43688.1|;gi|284081346|gb|EFC35402.1|	>gi|290987443|ref|XP_002676432.1| predicted protein [Naegleria gruberi strain NEG-M];>gi|290970472|ref|XP_002668146.1| predicted protein [Naegleria gruberi strain NEG-M];>gi|284090034|gb|EFC43688.1| predicted protein [Naegleria gruberi];>gi|284081346|gb|EF
25.6151	25.6879	25.5189	24.8171	25.0068	24.694	3	3				+	4	4	4	28.6	28.6	28.6	30.572	0	12.547	234290000	7	25.6151	24.8171	0.575154	0.797981	2.75722	0.0716	0.767962	3.77721	gi|290970829|ref|XP_002668272.1|;gi|284081577|gb|EFC35528.1|	gi|290970829|ref|XP_002668272.1|;gi|284081577|gb|EFC35528.1|	>gi|290970829|ref|XP_002668272.1| predicted protein [Naegleria gruberi strain NEG-M];>gi|284081577|gb|EFC35528.1| predicted protein [Naegleria gruberi]
26.9087	26.9905	26.4324	26.1111	25.8228	26.1633	3	3					6	6	6	32.7	32.7	32.7	26.735	0	16.219	560150000	29	26.9087	26.1111	0.575308	0.797594	1.66461	0.249702	0.744806	2.4525	gi|291000838|ref|XP_002682986.1|;gi|284096614|gb|EFC50242.1|	gi|291000838|ref|XP_002682986.1|;gi|284096614|gb|EFC50242.1|	>gi|291000838|ref|XP_002682986.1| predicted protein [Naegleria gruberi strain NEG-M];>gi|284096614|gb|EFC50242.1| predicted protein [Naegleria gruberi]
25.7394	25.7069	25.104	24.9135	24.8312	25.2392	3	3					8	8	8	16.6	16.6	16.6	105.04	0	20.683	240390000	20	25.7069	24.9135	0.576995	0.793369	1.01575	0.348214	0.52213	1.53	gi|291001705|ref|XP_002683419.1|;gi|284097048|gb|EFC50675.1|	gi|291001705|ref|XP_002683419.1|;gi|284097048|gb|EFC50675.1|	>gi|291001705|ref|XP_002683419.1| predicted protein [Naegleria gruberi strain NEG-M];>gi|284097048|gb|EFC50675.1| predicted protein [Naegleria gruberi]
NaN	NaN	24.5945	NaN	23.807	NaN	1	1					3	3	3	7.6	7.6	7.6	65.776	0.00027632	3.8412	47036000	4	24.5945	23.807	0.579323	0.78756	0	0.979695	0.78756	0	gi|290980107|ref|XP_002672774.1|;gi|284086353|gb|EFC40030.1|	gi|290980107|ref|XP_002672774.1|;gi|284086353|gb|EFC40030.1|	>gi|290980107|ref|XP_002672774.1| predicted protein [Naegleria gruberi strain NEG-M];>gi|284086353|gb|EFC40030.1| predicted protein [Naegleria gruberi]
23.9692	24.4319	NaN	NaN	23.4191	NaN	2	1					2	2	2	11.3	11.3	11.3	31.061	0	6.3084	63399000	3	24.2006	23.4191	0.581756	0.781515	0	0.969692	0.781515	0	gi|290983666|ref|XP_002674549.1|;gi|284088140|gb|EFC41805.1|	gi|290983666|ref|XP_002674549.1|;gi|284088140|gb|EFC41805.1|	>gi|290983666|ref|XP_002674549.1| predicted protein [Naegleria gruberi strain NEG-M];>gi|284088140|gb|EFC41805.1| predicted protein [Naegleria gruberi]
26.7652	27.4285	27.3838	27.2959	26.4993	26.6095	3	3					5	5	5	59.6	59.6	59.6	12.965	0	35.833	824510000	18	27.3838	26.6095	0.584685	0.774269	0.523123	0.49953	0.39091	0.912312	gi|290994913|ref|XP_002680076.1|;gi|284093695|gb|EFC47332.1|	gi|290994913|ref|XP_002680076.1|;gi|284093695|gb|EFC47332.1|	>gi|290994913|ref|XP_002680076.1| predicted protein [Naegleria gruberi strain NEG-M];>gi|284093695|gb|EFC47332.1| predicted protein [Naegleria gruberi]
23.6765	24.1152	24.2957	NaN	NaN	23.3477	3	1					2	2	2	15.6	15.6	15.6	17.936	0.00080754	3.5113	56749000	5	24.1152	23.3477	0.587442	0.767481	0	0.977028	0.681407	0	gi|290980992|ref|XP_002673215.1|;gi|284086797|gb|EFC40471.1|	gi|290980992|ref|XP_002673215.1|;gi|284086797|gb|EFC40471.1|	>gi|290980992|ref|XP_002673215.1| predicted protein [Naegleria gruberi strain NEG-M];>gi|284086797|gb|EFC40471.1| predicted protein [Naegleria gruberi]
29.8259	29.8026	29.3804	29.0471	28.8306	29.1429	3	3					12	2	2	64.5	12.3	12.3	18.062	0	14.512	4060400000	17	29.8026	29.0471	0.592305	0.755589	1.74095	0.246122	0.662803	2.43911	gi|290984773|ref|XP_002675101.1|;gi|284088695|gb|EFC42357.1|	gi|290984773|ref|XP_002675101.1|;gi|284088695|gb|EFC42357.1|	>gi|290984773|ref|XP_002675101.1| hypothetical protein NAEGRDRAFT_80426 [Naegleria gruberi strain NEG-M];>gi|284088695|gb|EFC42357.1| hypothetical protein NAEGRDRAFT_80426 [Naegleria gruberi]
27.6036	27.6926	27.2369	26.8601	26.8564	27.1432	3	3					11	11	11	47.2	47.2	47.2	53.322	0	35.528	955340000	47	27.6036	26.8601	0.597284	0.743511	1.52631	0.268314	0.557817	2.07579	gi|290996053|ref|XP_002680597.1|;gi|284094218|gb|EFC47853.1|	gi|290996053|ref|XP_002680597.1|;gi|284094218|gb|EFC47853.1|	>gi|290996053|ref|XP_002680597.1| hypothetical protein NAEGRDRAFT_78700 [Naegleria gruberi strain NEG-M];>gi|284094218|gb|EFC47853.1| hypothetical protein NAEGRDRAFT_78700 [Naegleria gruberi]
24.9184	24.8543	24.3953	24.0206	24.1248	24.5367	3	3					4	4	4	14.3	14.3	14.3	74.079	0	10.965	140070000	16	24.8543	24.1248	0.603092	0.729549	1.01989	0.356357	0.495281	1.5102	gi|290981494|ref|XP_002673465.1|;gi|284087049|gb|EFC40721.1|	gi|290981494|ref|XP_002673465.1|;gi|284087049|gb|EFC40721.1|	>gi|290981494|ref|XP_002673465.1| nuclear pore complex p62 [Naegleria gruberi strain NEG-M];>gi|284087049|gb|EFC40721.1| nuclear pore complex p62 [Naegleria gruberi]
30.7331	30.3081	30.046	29.8118	29.2558	29.5807	3	3					10	10	2	85.7	85.7	21	13.528	0	57.275	6401500000	61	30.3081	29.5807	0.603971	0.727448	1.46715	0.229459	0.812959	2.27672	gi|290975994|ref|XP_002670726.1|;gi|284084288|gb|EFC37982.1|	gi|290975994|ref|XP_002670726.1|;gi|284084288|gb|EFC37982.1|	>gi|290975994|ref|XP_002670726.1| predicted protein [Naegleria gruberi strain NEG-M];>gi|284084288|gb|EFC37982.1| predicted protein [Naegleria gruberi]
25.3568	25.3851	24.5228	24.6346	24.6103	24.898	3	3					4	4	4	19.8	19.8	19.8	31.208	0	18.507	187600000	15	25.3568	24.6346	0.606158	0.722235	0.55733	0.478434	0.373933	0.940801	gi|290973051|ref|XP_002669263.1|;gi|284082808|gb|EFC36519.1|	gi|290973051|ref|XP_002669263.1|;gi|284082808|gb|EFC36519.1|	>gi|290973051|ref|XP_002669263.1| predicted protein [Naegleria gruberi strain NEG-M];>gi|284082808|gb|EFC36519.1| predicted protein [Naegleria gruberi]
26.0399	25.1826	25.6894	25.009	NaN	24.9365	3	2					2	2	2	18.9	18.9	18.9	30.887	0	13.416	219640000	7	25.6894	24.9728	0.608513	0.71664	0.881572	0.365061	0.664538	1.57321	gi|290981646|ref|XP_002673541.1|;gi|284087125|gb|EFC40797.1|	gi|290981646|ref|XP_002673541.1|;gi|284087125|gb|EFC40797.1|	>gi|290981646|ref|XP_002673541.1| predicted protein [Naegleria gruberi strain NEG-M];>gi|284087125|gb|EFC40797.1| predicted protein [Naegleria gruberi]
25.7533	25.3121	24.0387	NaN	23.5126	25.6997	3	2					2	2	2	42.6	42.6	42.6	13.801	0	4.6133	216610000	9	25.3121	24.6061	0.613025	0.705982	0.148233	0.780686	0.428549	0.372298	gi|290996274|ref|XP_002680707.1|;gi|284094329|gb|EFC47963.1|	gi|290996274|ref|XP_002680707.1|;gi|284094329|gb|EFC47963.1|	>gi|290996274|ref|XP_002680707.1| predicted protein [Naegleria gruberi strain NEG-M];>gi|284094329|gb|EFC47963.1| predicted protein [Naegleria gruberi]
27.242	27.2961	26.9264	26.5366	26.4206	26.9004	3	3					6	6	6	34.7	34.7	34.7	36.367	0	20.397	753730000	18	27.242	26.5366	0.613281	0.705379	1.35426	0.293457	0.535614	1.88028	gi|290999090|ref|XP_002682113.1|;gi|284095739|gb|EFC49369.1|	gi|290999090|ref|XP_002682113.1|;gi|284095739|gb|EFC49369.1|	>gi|290999090|ref|XP_002682113.1| amino acid abc transporter [Naegleria gruberi strain NEG-M];>gi|284095739|gb|EFC49369.1| amino acid abc transporter [Naegleria gruberi]
24.1078	24.2926	24.2104	23.5336	NaN	23.4836	3	2				+	3	3	3	4.9	4.9	4.9	108.54	0	6.0867	90059000	6	24.2104	23.5086	0.614785	0.701847	2.63601	0.08125	0.695032	4.05277	gi|290997321|ref|XP_002681230.1|;gi|284094853|gb|EFC48486.1|	gi|290997321|ref|XP_002681230.1|;gi|284094853|gb|EFC48486.1|	>gi|290997321|ref|XP_002681230.1| predicted protein [Naegleria gruberi strain NEG-M];>gi|284094853|gb|EFC48486.1| predicted protein [Naegleria gruberi]
24.3564	NaN	NaN	23.6665	23.6541	23.7302	1	3					1	1	1	4.3	4.3	4.3	55.858	0.0032573	2.7314	98888000	4	24.3564	23.6665	0.619908	0.689875	0	0.970275	0.672779	0	gi|290983417|ref|XP_002674425.1|;gi|284088015|gb|EFC41681.1|	gi|290983417|ref|XP_002674425.1|;gi|284088015|gb|EFC41681.1|	>gi|290983417|ref|XP_002674425.1| predicted protein [Naegleria gruberi strain NEG-M];>gi|284088015|gb|EFC41681.1| predicted protein [Naegleria gruberi]
26.6446	24.9872	25.3272	24.634	24.6527	NaN	3	2					3	3	3	29.5	29.5	29.5	22.517	0	19.285	229280000	8	25.3272	24.6434	0.622487	0.683884	0.658504	0.387399	1.00964	1.34169	gi|290984580|ref|XP_002675005.1|;gi|284088598|gb|EFC42261.1|	gi|290984580|ref|XP_002675005.1|;gi|284088598|gb|EFC42261.1|	>gi|290984580|ref|XP_002675005.1| predicted protein [Naegleria gruberi strain NEG-M];>gi|284088598|gb|EFC42261.1| predicted protein [Naegleria gruberi]
27.6929	27.6321	27.2086	26.9132	26.9568	27.5231	3	3					11	11	11	27.7	27.7	27.7	56.297	0	40.064	1008500000	59	27.6321	26.9568	0.62619	0.675327	0.697015	0.428974	0.380161	1.09063	gi|290985882|ref|XP_002675654.1|;gi|284089251|gb|EFC42910.1|	gi|290985882|ref|XP_002675654.1|;gi|284089251|gb|EFC42910.1|	>gi|290985882|ref|XP_002675654.1| hypothetical protein NAEGRDRAFT_80282 [Naegleria gruberi strain NEG-M];>gi|284089251|gb|EFC42910.1| hypothetical protein NAEGRDRAFT_80282 [Naegleria gruberi]
24.183	24.2785	23.7622	23.7779	23.4962	23.511	3	3					3	3	3	5.7	5.7	5.7	95.904	0	9.509	89279000	9	24.183	23.511	0.627638	0.671995	1.2302	0.311527	0.479567	1.69395	gi|290990606|ref|XP_002677927.1|;gi|284091537|gb|EFC45183.1|	gi|290990606|ref|XP_002677927.1|;gi|284091537|gb|EFC45183.1|	>gi|290990606|ref|XP_002677927.1| hypothetical protein NAEGRDRAFT_79534 [Naegleria gruberi strain NEG-M];>gi|284091537|gb|EFC45183.1| hypothetical protein NAEGRDRAFT_79534 [Naegleria gruberi]
24.8203	26.0181	25.411	24.744	24.6786	25.5467	3	3					5	5	5	9.7	9.7	9.7	127.13	0	11.173	236450000	15	25.411	24.744	0.629816	0.666998	0.407457	0.548769	0.426703	0.783819	gi|290990263|ref|XP_002677756.1|;gi|284091365|gb|EFC45012.1|	gi|290990263|ref|XP_002677756.1|;gi|284091365|gb|EFC45012.1|	>gi|290990263|ref|XP_002677756.1| predicted protein [Naegleria gruberi strain NEG-M];>gi|284091365|gb|EFC45012.1| predicted protein [Naegleria gruberi]
28.0762	27.9643	27.5324	27.2989	27.1892	27.6808	3	3					5	5	5	48	48	48	17.221	0	20.015	1236800000	35	27.9643	27.2989	0.630517	0.665392	0.984352	0.364805	0.46802	1.44951	gi|290994476|ref|XP_002679858.1|;gi|284093476|gb|EFC47114.1|	gi|290994476|ref|XP_002679858.1|;gi|284093476|gb|EFC47114.1|	>gi|290994476|ref|XP_002679858.1| predicted protein [Naegleria gruberi strain NEG-M];>gi|284093476|gb|EFC47114.1| predicted protein [Naegleria gruberi]
28.0266	28.0445	27.2275	27.3624	27.3282	27.3848	3	3					4	4	4	44.5	44.5	44.5	16.474	0	12.873	1190800000	33	28.0266	27.3624	0.631035	0.664209	0.687343	0.423833	0.407717	1.10219	gi|290983026|ref|XP_002674230.1|;gi|284087819|gb|EFC41486.1|	gi|290983026|ref|XP_002674230.1|;gi|284087819|gb|EFC41486.1|	>gi|290983026|ref|XP_002674230.1| hypothetical protein NAEGRDRAFT_80679 [Naegleria gruberi strain NEG-M];>gi|284087819|gb|EFC41486.1| hypothetical protein NAEGRDRAFT_80679 [Naegleria gruberi]
29.2649	29.2956	28.9641	28.6018	28.5366	28.9353	3	3					6	6	6	45.5	45.5	45.5	18.962	0	12.554	3043600000	21	29.2649	28.6018	0.631504	0.663137	1.38772	0.293974	0.483636	1.84185	gi|290994891|ref|XP_002680065.1|;gi|284093684|gb|EFC47321.1|	gi|290994891|ref|XP_002680065.1|;gi|284093684|gb|EFC47321.1|	>gi|290994891|ref|XP_002680065.1| co-chaperone p23 domain-containing protein [Naegleria gruberi strain NEG-M];>gi|284093684|gb|EFC47321.1| co-chaperone p23 domain-containing protein [Naegleria gruberi]															Protein-lysine methyltransferase METTL21C (E.C.2.1.1.-); Structural Genomics Consortium, SGC, TRANSFERASE; HET: SAH, UNX; 1.65A {Homo sapiens}	3.0E-10
24.7714	23.802	NaN	23.6949	NaN	23.5537	2	2					2	2	2	17.9	17.9	17.9	26.027	0	6.0708	77051000	5	24.2867	23.6243	0.631813	0.66243	0.510263	0.462041	0.662429	1.12317	gi|290988011|ref|XP_002676715.1|;gi|284090319|gb|EFC43971.1|	gi|290988011|ref|XP_002676715.1|;gi|284090319|gb|EFC43971.1|	>gi|290988011|ref|XP_002676715.1| predicted protein [Naegleria gruberi strain NEG-M];>gi|284090319|gb|EFC43971.1| predicted protein [Naegleria gruberi]
30.6055	30.6496	30.0695	29.919	29.9446	30.061	3	3					7	7	7	48.4	48.4	48.4	27.771	0	37.781	7496600000	44	30.6055	29.9446	0.632491	0.660883	1.14591	0.343605	0.466658	1.60081	gi|290985090|ref|XP_002675259.1|;gi|284088854|gb|EFC42515.1|	gi|290985090|ref|XP_002675259.1|;gi|284088854|gb|EFC42515.1|	>gi|290985090|ref|XP_002675259.1| hypothetical protein NAEGRDRAFT_80379 [Naegleria gruberi strain NEG-M];>gi|284088854|gb|EFC42515.1| hypothetical protein NAEGRDRAFT_80379 [Naegleria gruberi]
27.568	27.5161	27.3765	26.858	26.6861	26.9859	3	3				+	2	2	2	15.8	15.8	15.8	13.054	0.00054705	3.7009	897630000	14	27.5161	26.858	0.633739	0.658039	2.46013	0.105455	0.643553	3.15468	gi|290973422|ref|XP_002669447.1|;gi|284082995|gb|EFC36703.1|	gi|290973422|ref|XP_002669447.1|;gi|284082995|gb|EFC36703.1|	>gi|290973422|ref|XP_002669447.1| predicted protein [Naegleria gruberi strain NEG-M];>gi|284082995|gb|EFC36703.1| predicted protein [Naegleria gruberi]
26.9639	26.9631	26.3035	26.3078	26.2259	26.5943	3	3					6	6	6	35.9	35.9	35.9	24.221	0	39.097	594950000	28	26.9631	26.3078	0.634916	0.655363	0.676596	0.43779	0.367526	1.05998	gi|290983888|ref|XP_002674660.1|;gi|284088251|gb|EFC41916.1|	gi|290983888|ref|XP_002674660.1|;gi|284088251|gb|EFC41916.1|	>gi|290983888|ref|XP_002674660.1| hypothetical protein NAEGRDRAFT_58721 [Naegleria gruberi strain NEG-M];>gi|284088251|gb|EFC41916.1| hypothetical protein NAEGRDRAFT_58721 [Naegleria gruberi]
23.5235	24.0715	24.0663	23.629	NaN	23.1928	3	2					3	3	3	9.5	9.5	9.5	59.231	0	5.7046	68964000	8	24.0663	23.4109	0.634919	0.655355	0.712319	0.411388	0.476173	1.23518	gi|290983387|ref|XP_002674410.1|;gi|284088000|gb|EFC41666.1|	gi|290983387|ref|XP_002674410.1|;gi|284088000|gb|EFC41666.1|	>gi|290983387|ref|XP_002674410.1| predicted protein [Naegleria gruberi strain NEG-M];>gi|284088000|gb|EFC41666.1| predicted protein [Naegleria gruberi]
23.9002	NaN	NaN	23.2856	NaN	23.2071	1	2					2	2	2	4.8	4.8	4.8	64.666	0.00027624	3.8365	51791000	7	23.9002	23.2463	0.635575	0.653866	0	0.980588	0.653866	0	gi|290979694|ref|XP_002672568.1|;gi|284086146|gb|EFC39824.1|	gi|290979694|ref|XP_002672568.1|;gi|284086146|gb|EFC39824.1|	>gi|290979694|ref|XP_002672568.1| predicted protein [Naegleria gruberi strain NEG-M];>gi|284086146|gb|EFC39824.1| predicted protein [Naegleria gruberi]
25.1498	25.2669	24.2364	24.4967	24.7765	24.3578	3	3					3	3	3	8.9	8.9	8.9	63.949	0	12.51	166450000	10	25.1498	24.4967	0.635909	0.653107	0.416487	0.558983	0.3407	0.760112	gi|290993059|ref|XP_002679151.1|;gi|284092766|gb|EFC46407.1|	gi|290993059|ref|XP_002679151.1|;gi|284092766|gb|EFC46407.1|	>gi|290993059|ref|XP_002679151.1| predicted protein [Naegleria gruberi strain NEG-M];>gi|284092766|gb|EFC46407.1| predicted protein [Naegleria gruberi]
NaN	23.7847	23.9483	23.7894	23.2008	23.2143	2	3					4	4	4	18.8	18.8	18.8	35.119	0	6.9957	75676000	7	23.8665	23.2143	0.636318	0.65218	0.772021	0.394568	0.464972	1.29963	gi|290991406|ref|XP_002678326.1|;gi|284091938|gb|EFC45582.1|	gi|290991406|ref|XP_002678326.1|;gi|284091938|gb|EFC45582.1|	>gi|290991406|ref|XP_002678326.1| predicted protein [Naegleria gruberi strain NEG-M];>gi|284091938|gb|EFC45582.1| predicted protein [Naegleria gruberi]
27.941	27.6523	27.0041	27.0006	26.6098	27.194	3	3					1	1	1	2.5	2.5	2.5	64.682	0	9.5179	968560000	7	27.6523	27.0006	0.636532	0.651695	0.851801	0.38098	0.597661	1.40302	gi|290994136|ref|XP_002679688.1|;gi|284093306|gb|EFC46944.1|	gi|290994136|ref|XP_002679688.1|;gi|284093306|gb|EFC46944.1|	>gi|290994136|ref|XP_002679688.1| hypothetical protein NAEGRDRAFT_78949 [Naegleria gruberi strain NEG-M];>gi|284093306|gb|EFC46944.1| hypothetical protein NAEGRDRAFT_78949 [Naegleria gruberi]
24.6623	24.3657	25.0315	24.0156	23.7159	24.7973	3	3					3	3	3	16.4	16.4	16.4	29.204	0	8.4148	138990000	13	24.6623	24.0156	0.638746	0.646685	0.60945	0.435831	0.510216	1.07303	gi|290987955|ref|XP_002676687.1|;gi|284090291|gb|EFC43943.1|	gi|290987955|ref|XP_002676687.1|;gi|284090291|gb|EFC43943.1|	>gi|290987955|ref|XP_002676687.1| predicted protein, partial [Naegleria gruberi strain NEG-M];>gi|284090291|gb|EFC43943.1| predicted protein, partial [Naegleria gruberi]
28.2385	28.2595	27.6632	27.5941	27.4584	28.049	3	3					9	9	9	19.2	19.2	19.2	60.23	0	41.255	1476400000	45	28.2385	27.5941	0.639762	0.644392	0.597063	0.468519	0.353242	0.968665	gi|290989259|ref|XP_002677257.1|;gi|284090863|gb|EFC44513.1|	gi|290989259|ref|XP_002677257.1|;gi|284090863|gb|EFC44513.1|	>gi|290989259|ref|XP_002677257.1| predicted protein [Naegleria gruberi strain NEG-M];>gi|284090863|gb|EFC44513.1| predicted protein [Naegleria gruberi]
26.383	26.8213	26.7117	26.0688	26.3004	25.8252	3	3					3	3	3	15.3	15.3	15.3	33.993	0	10.684	493170000	14	26.7117	26.0688	0.640396	0.642963	1.40616	0.270909	0.573885	1.97776	gi|290987794|ref|XP_002676607.1|;gi|284090210|gb|EFC43863.1|	gi|290987794|ref|XP_002676607.1|;gi|284090210|gb|EFC43863.1|	>gi|290987794|ref|XP_002676607.1| predicted protein [Naegleria gruberi strain NEG-M];>gi|284090210|gb|EFC43863.1| predicted protein [Naegleria gruberi]
27.9911	28.1563	27.6122	28.342	27.3198	27.3484	3	3					2	2	2	14.4	14.4	14.4	19.627	0	6.3734	1434900000	14	27.9911	27.3484	0.640527	0.642668	0.268071	0.685053	0.249774	0.528429	gi|290984994|ref|XP_002675211.1|;gi|284088806|gb|EFC42467.1|	gi|290984994|ref|XP_002675211.1|;gi|284088806|gb|EFC42467.1|	>gi|290984994|ref|XP_002675211.1| predicted protein [Naegleria gruberi strain NEG-M];>gi|284088806|gb|EFC42467.1| predicted protein [Naegleria gruberi]
NaN	24.5811	24.7361	NaN	24.0171	NaN	2	1					2	2	2	12.4	12.4	12.4	40.323	0	7.9182	85813000	10	24.6586	24.0171	0.641035	0.641525	0	0.963041	0.641526	0	gi|290986199|ref|XP_002675812.1|;gi|284089410|gb|EFC43068.1|	gi|290986199|ref|XP_002675812.1|;gi|284089410|gb|EFC43068.1|	>gi|290986199|ref|XP_002675812.1| predicted protein [Naegleria gruberi strain NEG-M];>gi|284089410|gb|EFC43068.1| predicted protein [Naegleria gruberi]
28.6726	28.6709	28.1361	28.0304	27.8251	28.241	3	3					7	7	7	35.4	35.4	35.4	22.543	0	24.822	1927300000	46	28.6709	28.0304	0.641505	0.640467	1.00535	0.357816	0.461041	1.4629	gi|291002007|ref|XP_002683570.1|;gi|284097199|gb|EFC50826.1|	gi|291002007|ref|XP_002683570.1|;gi|284097199|gb|EFC50826.1|	>gi|291002007|ref|XP_002683570.1| hypothetical protein NAEGRDRAFT_56541 [Naegleria gruberi strain NEG-M];>gi|284097199|gb|EFC50826.1| hypothetical protein NAEGRDRAFT_56541 [Naegleria gruberi]
24.8409	NaN	NaN	24.2012	24.2008	NaN	1	2					2	2	2	16.9	16.9	16.9	25.152	0	6.4593	82469000	4	24.8409	24.201	0.641743	0.639933	0	0.980886	0.639934	0	gi|290979541|ref|XP_002672492.1|;gi|284086069|gb|EFC39748.1|	gi|290979541|ref|XP_002672492.1|;gi|284086069|gb|EFC39748.1|	>gi|290979541|ref|XP_002672492.1| predicted protein [Naegleria gruberi strain NEG-M];>gi|284086069|gb|EFC39748.1| predicted protein [Naegleria gruberi]
28.4851	28.53	27.8432	27.7491	27.8478	28.1025	3	3					2	2	2	15.3	15.3	15.3	13.185	0.00027609	3.8303	1715400000	11	28.4851	27.8478	0.642926	0.637276	0.719474	0.419785	0.386282	1.11792	gi|290986581|ref|XP_002676002.1|;gi|284089602|gb|EFC43258.1|	gi|290986581|ref|XP_002676002.1|;gi|284089602|gb|EFC43258.1|	>gi|290986581|ref|XP_002676002.1| acyl carrier protein [Naegleria gruberi strain NEG-M];>gi|284089602|gb|EFC43258.1| acyl carrier protein [Naegleria gruberi]
27.5251	27.4036	26.7988	26.6561	26.8431	26.7665	3	3					4	4	4	16	16	16	32.67	0	11.554	812000000	19	27.4036	26.7665	0.64301	0.637087	0.988766	0.358751	0.487286	1.47188	gi|290998537|ref|XP_002681837.1|;gi|284095462|gb|EFC49093.1|;gi|290970602|ref|XP_002668190.1|;gi|284081432|gb|EFC35446.1|	gi|290998537|ref|XP_002681837.1|;gi|284095462|gb|EFC49093.1|;gi|290970602|ref|XP_002668190.1|;gi|284081432|gb|EFC35446.1|	>gi|290998537|ref|XP_002681837.1| DUF1279 domain-containing protein [Naegleria gruberi strain NEG-M];>gi|284095462|gb|EFC49093.1| DUF1279 domain-containing protein [Naegleria gruberi];>gi|290970602|ref|XP_002668190.1| predicted protein [Naegleria gruberi s
28.2319	28.1767	27.8637	27.515	27.543	27.6556	3	3					6	6	6	27.3	27.3	27.3	34.928	0	56.29	1422000000	31	28.1767	27.543	0.644486	0.633778	1.87868	0.262667	0.519596	2.33595	gi|290975513|ref|XP_002670487.1|;gi|284084046|gb|EFC37743.1|	gi|290975513|ref|XP_002670487.1|;gi|284084046|gb|EFC37743.1|	>gi|290975513|ref|XP_002670487.1| hypothetical protein NAEGRDRAFT_82816 [Naegleria gruberi strain NEG-M];>gi|284084046|gb|EFC37743.1| hypothetical protein NAEGRDRAFT_82816 [Naegleria gruberi]
26.4148	26.5117	25.6337	25.7491	25.7813	26.0915	3	3					3	3	3	32.3	32.3	32.3	18.972	0	13.473	410460000	15	26.4148	25.7813	0.644608	0.633505	0.450973	0.54896	0.312761	0.784649	gi|290987904|ref|XP_002676662.1|;gi|284090265|gb|EFC43918.1|	gi|290987904|ref|XP_002676662.1|;gi|284090265|gb|EFC43918.1|	>gi|290987904|ref|XP_002676662.1| predicted protein, partial [Naegleria gruberi strain NEG-M];>gi|284090265|gb|EFC43918.1| predicted protein, partial [Naegleria gruberi]
22.9424	NaN	NaN	22.3109	NaN	NaN	1	1					2	2	2	4.5	4.5	4.5	53.323	0.0005484	3.7277	22986000	2	22.9424	22.3109	0.645481	0.631554	0	0.950287	0.631554	0	gi|290989553|ref|XP_002677402.1|;gi|284091009|gb|EFC44658.1|	gi|290989553|ref|XP_002677402.1|;gi|284091009|gb|EFC44658.1|	>gi|290989553|ref|XP_002677402.1| nucleoporin nup98 [Naegleria gruberi strain NEG-M];>gi|284091009|gb|EFC44658.1| nucleoporin nup98 [Naegleria gruberi]
24.247	25.027	25.176	24.5311	24.4001	24.3037	3	3					4	4	3	9.9	9.9	8.1	65.26	0	10.652	155440000	16	25.027	24.4001	0.647548	0.626942	0.61552	0.454016	0.405028	1.02408	gi|290978902|ref|XP_002672174.1|;gi|284085748|gb|EFC39430.1|	gi|290978902|ref|XP_002672174.1|;gi|284085748|gb|EFC39430.1|	>gi|290978902|ref|XP_002672174.1| predicted protein [Naegleria gruberi strain NEG-M];>gi|284085748|gb|EFC39430.1| predicted protein [Naegleria gruberi]
25.8206	25.6445	25.2001	25.005	25.0256	25.2201	3	3					9	9	9	17.3	17.3	17.3	68.386	0	22.456	247840000	26	25.6445	25.0256	0.65116	0.618916	1.12598	0.344079	0.471486	1.58791	gi|290983826|ref|XP_002674629.1|;gi|284088220|gb|EFC41885.1|	gi|290983826|ref|XP_002674629.1|;gi|284088220|gb|EFC41885.1|	>gi|290983826|ref|XP_002674629.1| predicted protein [Naegleria gruberi strain NEG-M];>gi|284088220|gb|EFC41885.1| predicted protein [Naegleria gruberi]
24.2407	24.3386	NaN	23.193	NaN	24.1493	2	2					2	2	2	4.9	4.9	4.9	86.572	0.0025323	2.8605	91873000	4	24.2897	23.6712	0.651344	0.618509	0.485429	0.477934	0.61851	1.06514	gi|290980599|ref|XP_002673019.1|;gi|284086600|gb|EFC40275.1|	gi|290980599|ref|XP_002673019.1|;gi|284086600|gb|EFC40275.1|	>gi|290980599|ref|XP_002673019.1| predicted protein [Naegleria gruberi strain NEG-M];>gi|284086600|gb|EFC40275.1| predicted protein [Naegleria gruberi]
29.5667	29.507	28.8455	28.8879	28.8886	29.1122	3	3					13	13	13	43.7	43.7	43.7	40.379	0	106.02	3523800000	63	29.507	28.8886	0.651414	0.618353	0.638058	0.45402	0.343503	1.00194	gi|290991584|ref|XP_002678415.1|;gi|284092027|gb|EFC45671.1|	gi|290991584|ref|XP_002678415.1|;gi|284092027|gb|EFC45671.1|	>gi|290991584|ref|XP_002678415.1| hypothetical protein NAEGRDRAFT_57752 [Naegleria gruberi strain NEG-M];>gi|284092027|gb|EFC45671.1| hypothetical protein NAEGRDRAFT_57752 [Naegleria gruberi]
26.2955	26.2019	25.4813	25.713	NaN	25.4548	3	2					3	3	3	13.2	13.2	13.2	38.46	0	11.975	294760000	7	26.2019	25.5839	0.651589	0.617966	0.492044	0.506451	0.408946	0.91747	gi|290975189|ref|XP_002670326.1|;gi|284083883|gb|EFC37582.1|	gi|290975189|ref|XP_002670326.1|;gi|284083883|gb|EFC37582.1|	>gi|290975189|ref|XP_002670326.1| hypothetical protein NAEGRDRAFT_81909 [Naegleria gruberi strain NEG-M];>gi|284083883|gb|EFC37582.1| hypothetical protein NAEGRDRAFT_81909 [Naegleria gruberi]
26.47	26.7484	26.3828	25.952	25.715	25.8549	3	3				+	4	4	4	21.1	21.1	21.1	38.923	0	16.941	446440000	25	26.47	25.8549	0.652861	0.615152	2.22549	0.127538	0.693125	3.01426	gi|290988632|ref|XP_002677002.1|;gi|284090607|gb|EFC44258.1|	gi|290988632|ref|XP_002677002.1|;gi|284090607|gb|EFC44258.1|	>gi|290988632|ref|XP_002677002.1| NSF attachment protein [Naegleria gruberi strain NEG-M];>gi|284090607|gb|EFC44258.1| NSF attachment protein [Naegleria gruberi]
NaN	25.1347	NaN	24.5217	NaN	NaN	1	1					3	3	3	6.7	6.7	6.7	80.621	0	6.3588	56011000	3	25.1347	24.5217	0.653818	0.613039	0	0.98029	0.613039	0	gi|290979991|ref|XP_002672716.1|;gi|284086295|gb|EFC39972.1|	gi|290979991|ref|XP_002672716.1|;gi|284086295|gb|EFC39972.1|	>gi|290979991|ref|XP_002672716.1| UPF0061 domain-containing protein [Naegleria gruberi strain NEG-M];>gi|284086295|gb|EFC39972.1| UPF0061 domain-containing protein [Naegleria gruberi]
24.8907	24.8948	24.5827	24.4289	24.2397	24.2798	3	3					2	2	2	15	15	15	22.091	0	5.2815	144610000	4	24.8907	24.2798	0.654772	0.610935	1.79249	0.251911	0.473303	2.16798	gi|291000594|ref|XP_002682864.1|;gi|284096492|gb|EFC50120.1|	gi|291000594|ref|XP_002682864.1|;gi|284096492|gb|EFC50120.1|	>gi|291000594|ref|XP_002682864.1| predicted protein [Naegleria gruberi strain NEG-M];>gi|284096492|gb|EFC50120.1| predicted protein [Naegleria gruberi]
25.6275	25.5991	25.0934	24.9205	24.9883	25.2004	3	3					4	4	4	19	19	19	21.934	0	6.363	234300000	19	25.5991	24.9883	0.654841	0.610783	0.98059	0.372887	0.403575	1.37788	gi|290983912|ref|XP_002674672.1|;gi|284088263|gb|EFC41928.1|	gi|290983912|ref|XP_002674672.1|;gi|284088263|gb|EFC41928.1|	>gi|290983912|ref|XP_002674672.1| hypothetical protein NAEGRDRAFT_80610 [Naegleria gruberi strain NEG-M];>gi|284088263|gb|EFC41928.1| hypothetical protein NAEGRDRAFT_80610 [Naegleria gruberi]
27.9482	27.857	27.0117	27.1916	27.2482	27.6147	3	3					9	9	9	30.8	30.8	30.8	39.784	0	37.972	1122800000	30	27.857	27.2482	0.655711	0.608868	0.319168	0.651225	0.254157	0.596187	gi|290977224|ref|XP_002671338.1|;gi|284084906|gb|EFC38594.1|	gi|290977224|ref|XP_002671338.1|;gi|284084906|gb|EFC38594.1|	>gi|290977224|ref|XP_002671338.1| predicted protein [Naegleria gruberi strain NEG-M];>gi|284084906|gb|EFC38594.1| predicted protein [Naegleria gruberi]
23.3336	23.6522	23.6215	23.0138	22.6823	23.2802	3	3					3	3	3	3.4	3.4	3.4	126.9	0	6.4472	61134000	11	23.6215	23.0138	0.656238	0.60771	1.27191	0.299288	0.543662	1.80907	gi|291001193|ref|XP_002683163.1|;gi|284096792|gb|EFC50419.1|	gi|291001193|ref|XP_002683163.1|;gi|284096792|gb|EFC50419.1|	>gi|291001193|ref|XP_002683163.1| predicted protein [Naegleria gruberi strain NEG-M];>gi|284096792|gb|EFC50419.1| predicted protein [Naegleria gruberi]
27.9509	28.0278	27.4875	27.3438	27.0833	27.4526	3	3					6	6	6	43.7	43.7	43.7	16.85	0	22.355	1178800000	34	27.9509	27.3438	0.656542	0.60704	1.23431	0.30791	0.528764	1.75554	gi|290976698|ref|XP_002671076.1|;gi|284084642|gb|EFC38332.1|	gi|290976698|ref|XP_002671076.1|;gi|284084642|gb|EFC38332.1|	>gi|290976698|ref|XP_002671076.1| predicted protein [Naegleria gruberi strain NEG-M];>gi|284084642|gb|EFC38332.1| predicted protein [Naegleria gruberi]
25.5347	25.1352	25.2879	24.6544	24.6849	25.1604	3	3					7	7	7	32.2	32.2	32.2	42.739	0	23.512	213720000	24	25.2879	24.6849	0.658367	0.603035	1.13738	0.337806	0.486036	1.61492	gi|290991314|ref|XP_002678280.1|;gi|284091892|gb|EFC45536.1|	gi|290991314|ref|XP_002678280.1|;gi|284091892|gb|EFC45536.1|	>gi|290991314|ref|XP_002678280.1| predicted protein [Naegleria gruberi strain NEG-M];>gi|284091892|gb|EFC45536.1| predicted protein [Naegleria gruberi]
26.4612	26.4712	25.8026	25.8589	25.7486	26.3249	3	3					4	4	4	38.2	38.2	38.2	14.884	0	49.753	425030000	18	26.4612	25.8589	0.658722	0.602259	0.400038	0.587974	0.267545	0.698454	gi|290991243|ref|XP_002678245.1|;gi|284091856|gb|EFC45501.1|	gi|290991243|ref|XP_002678245.1|;gi|284091856|gb|EFC45501.1|	>gi|290991243|ref|XP_002678245.1| predicted protein [Naegleria gruberi strain NEG-M];>gi|284091856|gb|EFC45501.1| predicted protein [Naegleria gruberi]
30.3702	30.4768	30.2547	29.7687	29.7536	29.7718	3	3				+	8	8	8	35.6	35.6	35.6	33.341	0	82.438	6530500000	49	30.3702	29.7687	0.659093	0.601446	3.13927	0.0650909	0.602537	3.66563	gi|291000828|ref|XP_002682981.1|;gi|284096609|gb|EFC50237.1|	gi|291000828|ref|XP_002682981.1|;gi|284096609|gb|EFC50237.1|	>gi|291000828|ref|XP_002682981.1| spermidine synthase [Naegleria gruberi strain NEG-M];>gi|284096609|gb|EFC50237.1| spermidine synthase [Naegleria gruberi]
27.0242	26.9331	26.4221	26.2976	26.3323	26.5575	3	3					4	4	4	21.3	21.3	21.3	20.285	0	10.073	605180000	18	26.9331	26.3323	0.659365	0.600851	0.907726	0.387142	0.397383	1.30583	gi|290995386|ref|XP_002680276.1|;gi|284093896|gb|EFC47532.1|	gi|290995386|ref|XP_002680276.1|;gi|284093896|gb|EFC47532.1|	>gi|290995386|ref|XP_002680276.1| hypothetical protein NAEGRDRAFT_78838 [Naegleria gruberi strain NEG-M];>gi|284093896|gb|EFC47532.1| hypothetical protein NAEGRDRAFT_78838 [Naegleria gruberi]
24.4717	24.5169	23.9336	24.2047	23.798	23.8709	3	3					10	10	10	22.6	22.6	22.6	92.779	0	17.528	113000000	12	24.4717	23.8709	0.659375	0.60083	0.708092	0.436068	0.349527	1.07429	gi|290989627|ref|XP_002677439.1|;gi|284091046|gb|EFC44695.1|	gi|290989627|ref|XP_002677439.1|;gi|284091046|gb|EFC44695.1|	>gi|290989627|ref|XP_002677439.1| myosin [Naegleria gruberi strain NEG-M];>gi|284091046|gb|EFC44695.1| myosin [Naegleria gruberi]
24.8987	26.1043	NaN	24.8354	24.9027	25.2292	2	3					3	3	3	13.3	13.3	13.3	44.164	0	8.9468	208330000	11	25.5015	24.9027	0.660301	0.598804	0.443083	0.5169	0.512424	0.889706	gi|290977282|ref|XP_002671367.1|;gi|284084935|gb|EFC38623.1|	gi|290977282|ref|XP_002671367.1|;gi|284084935|gb|EFC38623.1|	>gi|290977282|ref|XP_002671367.1| predicted protein [Naegleria gruberi strain NEG-M];>gi|284084935|gb|EFC38623.1| predicted protein [Naegleria gruberi]
24.6092	25.2116	25.3048	24.6143	24.3391	24.7584	3	3					4	4	4	12.4	12.4	12.4	43.74	0	7.2739	175560000	14	25.2116	24.6143	0.66097	0.597343	0.876709	0.382	0.471292	1.34541	gi|290996093|ref|XP_002680617.1|;gi|284094238|gb|EFC47873.1|	gi|290996093|ref|XP_002680617.1|;gi|284094238|gb|EFC47873.1|	>gi|290996093|ref|XP_002680617.1| predicted protein [Naegleria gruberi strain NEG-M];>gi|284094238|gb|EFC47873.1| predicted protein [Naegleria gruberi]
30.8603	30.9079	30.3914	30.2645	30.2614	30.5845	3	3					15	15	15	56.4	56.4	56.4	45.681	0	142.22	9358400000	114	30.8603	30.2645	0.661673	0.59581	0.824322	0.408997	0.349756	1.17921	gi|290996482|ref|XP_002680811.1|;gi|284094433|gb|EFC48067.1|	gi|290996482|ref|XP_002680811.1|;gi|284094433|gb|EFC48067.1|	>gi|290996482|ref|XP_002680811.1| TPR domain-containing protein [Naegleria gruberi strain NEG-M];>gi|284094433|gb|EFC48067.1| TPR domain-containing protein [Naegleria gruberi]
28.1064	26.215	27.1302	26.9322	26.069	26.5348	3	3					2	2	2	25	25	25	13.988	0	5.3135	797040000	8	27.1302	26.5348	0.66189	0.595337	0.459052	0.499816	0.638495	0.911656	gi|290979282|ref|XP_002672363.1|;gi|284085939|gb|EFC39619.1|	gi|290979282|ref|XP_002672363.1|;gi|284085939|gb|EFC39619.1|	>gi|290979282|ref|XP_002672363.1| predicted protein [Naegleria gruberi strain NEG-M];>gi|284085939|gb|EFC39619.1| predicted protein [Naegleria gruberi]
28.1607	28.3039	27.8336	27.5678	27.494	28.0054	3	3					9	9	9	33.9	33.9	33.9	35.406	0	68.145	1494200000	47	28.1607	27.5678	0.662979	0.592966	0.904153	0.388339	0.410369	1.31625	gi|290992442|ref|XP_002678843.1|;gi|284092457|gb|EFC46099.1|	gi|290992442|ref|XP_002678843.1|;gi|284092457|gb|EFC46099.1|	>gi|290992442|ref|XP_002678843.1| hypothetical protein NAEGRDRAFT_57638 [Naegleria gruberi strain NEG-M];>gi|284092457|gb|EFC46099.1| hypothetical protein NAEGRDRAFT_57638 [Naegleria gruberi]
27.1951	27.3129	26.4456	26.6899	26.5061	26.6053	3	3					6	6	6	31.8	31.8	31.8	25.418	0	16.524	704140000	30	27.1951	26.6053	0.664432	0.589806	0.624411	0.456483	0.384084	1.01953	gi|290989303|ref|XP_002677277.1|;gi|284090884|gb|EFC44533.1|	gi|290989303|ref|XP_002677277.1|;gi|284090884|gb|EFC44533.1|	>gi|290989303|ref|XP_002677277.1| predicted protein [Naegleria gruberi strain NEG-M];>gi|284090884|gb|EFC44533.1| predicted protein [Naegleria gruberi]
25.5454	26.2404	26.4632	25.7303	25.4699	25.6517	3	3					6	6	6	22.2	22.2	22.2	55.288	0	16.631	376210000	30	26.2404	25.6517	0.664905	0.588779	0.744969	0.401824	0.465726	1.2036	gi|290978955|ref|XP_002672200.1|;gi|284085775|gb|EFC39456.1|	gi|290978955|ref|XP_002672200.1|;gi|284085775|gb|EFC39456.1|	>gi|290978955|ref|XP_002672200.1| predicted protein [Naegleria gruberi strain NEG-M];>gi|284085775|gb|EFC39456.1| predicted protein [Naegleria gruberi]
25.7744	25.7888	25.1449	25.1937	25.1638	25.3258	3	3					6	6	6	21.1	21.1	21.1	45.429	0	12.193	264540000	9	25.7744	25.1937	0.668653	0.580671	0.716122	0.435454	0.341576	1.07405	gi|291002113|ref|XP_002683623.1|;gi|284097252|gb|EFC50879.1|	gi|291002113|ref|XP_002683623.1|;gi|284097252|gb|EFC50879.1|	>gi|291002113|ref|XP_002683623.1| hypothetical protein NAEGRDRAFT_56563 [Naegleria gruberi strain NEG-M];>gi|284097252|gb|EFC50879.1| hypothetical protein NAEGRDRAFT_56563 [Naegleria gruberi]
30.6667	30.8541	30.0046	30.066	30.0868	30.4166	3	3					11	11	11	29.2	29.2	29.2	29.674	0	154.77	8324900000	91	30.6667	30.0868	0.668994	0.579935	0.493536	0.526929	0.318688	0.835191	gi|290995725|ref|XP_002680433.1|;gi|284094054|gb|EFC47689.1|	gi|290995725|ref|XP_002680433.1|;gi|284094054|gb|EFC47689.1|	>gi|290995725|ref|XP_002680433.1| hypothetical protein NAEGRDRAFT_57212 [Naegleria gruberi strain NEG-M];>gi|284094054|gb|EFC47689.1| hypothetical protein NAEGRDRAFT_57212 [Naegleria gruberi]
29.7563	29.9383	29.2629	29.1773	29.1664	29.4903	3	3					4	4	4	32.4	32.4	32.4	21.965	0	23.714	4407600000	17	29.7563	29.1773	0.669401	0.579058	0.754915	0.417481	0.374514	1.14177	gi|290980719|ref|XP_002673079.1|;gi|284086660|gb|EFC40335.1|	gi|290980719|ref|XP_002673079.1|;gi|284086660|gb|EFC40335.1|	>gi|290980719|ref|XP_002673079.1| predicted protein [Naegleria gruberi strain NEG-M];>gi|284086660|gb|EFC40335.1| predicted protein [Naegleria gruberi]
28.0521	27.9557	27.4055	27.0892	27.385	27.3907	3	3					4	4	4	19.5	19.5	19.5	30.608	0	10.345	1171300000	19	27.9557	27.385	0.673287	0.570707	1.08004	0.343904	0.516151	1.58982	gi|290994556|ref|XP_002679898.1|;gi|284093516|gb|EFC47154.1|	gi|290994556|ref|XP_002679898.1|;gi|284093516|gb|EFC47154.1|	>gi|290994556|ref|XP_002679898.1| predicted protein [Naegleria gruberi strain NEG-M];>gi|284093516|gb|EFC47154.1| predicted protein [Naegleria gruberi]
NaN	22.9914	NaN	NaN	NaN	22.423	1	1					2	2	2	2.6	2.6	2.6	111.05	0.0062666	2.3071	17154000	3	22.9914	22.423	0.674337	0.568459	0	0.966211	0.568459	0	gi|290984663|ref|XP_002675046.1|;gi|284088640|gb|EFC42302.1|	gi|290984663|ref|XP_002675046.1|;gi|284088640|gb|EFC42302.1|	>gi|290984663|ref|XP_002675046.1| helicase [Naegleria gruberi strain NEG-M];>gi|284088640|gb|EFC42302.1| helicase [Naegleria gruberi]
31.3344	31.0999	30.6278	30.4592	30.5316	30.6793	3	3					21	21	21	77.1	77.1	77.1	39.743	0	206.86	11116000000	141	31.0999	30.5316	0.674415	0.568291	1.00006	0.359804	0.463971	1.46075	gi|290984163|ref|XP_002674797.1|;gi|284088389|gb|EFC42053.1|	gi|290984163|ref|XP_002674797.1|;gi|284088389|gb|EFC42053.1|	>gi|290984163|ref|XP_002674797.1| deoxyhypusine hydroxylase-like protein [Naegleria gruberi strain NEG-M];>gi|284088389|gb|EFC42053.1| deoxyhypusine hydroxylase-like protein [Naegleria gruberi]
23.6845	24.2855	24.3142	23.7189	23.6842	23.8632	3	3					3	3	3	14.2	14.2	14.2	30.07	0	4.16	94375000	6	24.2855	23.7189	0.675225	0.566559	0.731688	0.429633	0.339296	1.08593	gi|290982179|ref|XP_002673808.1|;gi|284087394|gb|EFC41064.1|	gi|290982179|ref|XP_002673808.1|;gi|284087394|gb|EFC41064.1|	>gi|290982179|ref|XP_002673808.1| predicted protein [Naegleria gruberi strain NEG-M];>gi|284087394|gb|EFC41064.1| predicted protein [Naegleria gruberi]
26.9783	27.1216	27.0442	26.4786	26.5244	26.1248	3	3				+	4	4	4	15.8	15.8	15.8	41.834	0	52.118	668760000	17	27.0442	26.4786	0.675699	0.565548	2.14296	0.162069	0.672071	2.88571	gi|290996083|ref|XP_002680612.1|;gi|284094233|gb|EFC47868.1|	gi|290996083|ref|XP_002680612.1|;gi|284094233|gb|EFC47868.1|	>gi|290996083|ref|XP_002680612.1| predicted protein [Naegleria gruberi strain NEG-M];>gi|284094233|gb|EFC47868.1| predicted protein [Naegleria gruberi]
26.9785	27.1923	26.4995	26.3486	26.4159	26.7093	3	3					2	2	2	19.5	19.5	19.5	9.3856	0.0010568	3.3112	646830000	9	26.9785	26.4159	0.677108	0.562542	0.790879	0.402406	0.398844	1.19838	gi|290992699|ref|XP_002678971.1|;gi|284092586|gb|EFC46227.1|	gi|290992699|ref|XP_002678971.1|;gi|284092586|gb|EFC46227.1|	>gi|290992699|ref|XP_002678971.1| predicted protein, partial [Naegleria gruberi strain NEG-M];>gi|284092586|gb|EFC46227.1| predicted protein, partial [Naegleria gruberi]
25.3672	24.732	25.8347	NaN	NaN	24.805	3	1					2	2	2	8.8	8.8	8.8	62.968	0	9.6423	213850000	10	25.3672	24.805	0.677265	0.562208	0	0.937595	0.506279	0	gi|290994484|ref|XP_002679862.1|;gi|284093480|gb|EFC47118.1|	gi|290994484|ref|XP_002679862.1|;gi|284093480|gb|EFC47118.1|	>gi|290994484|ref|XP_002679862.1| predicted protein [Naegleria gruberi strain NEG-M];>gi|284093480|gb|EFC47118.1| predicted protein [Naegleria gruberi]
25.3894	25.0596	NaN	25.5922	24.6021	24.6624	2	3					4	4	4	30.7	30.7	30.7	27.778	0	10.275	187840000	14	25.2245	24.6624	0.677302	0.562128	0.241896	0.699134	0.272274	0.512168	gi|291000446|ref|XP_002682790.1|;gi|284096418|gb|EFC50046.1|	gi|291000446|ref|XP_002682790.1|;gi|284096418|gb|EFC50046.1|	>gi|291000446|ref|XP_002682790.1| predicted protein [Naegleria gruberi strain NEG-M];>gi|284096418|gb|EFC50046.1| predicted protein [Naegleria gruberi]
24.0052	24.0829	23.388	NaN	NaN	23.4437	3	1					4	4	4	10.6	10.6	10.6	67.993	0	11.508	67301000	14	24.0052	23.4437	0.677575	0.561548	0	0.932989	0.381684	0	gi|290996113|ref|XP_002680627.1|;gi|284094248|gb|EFC47883.1|	gi|290996113|ref|XP_002680627.1|;gi|284094248|gb|EFC47883.1|	>gi|290996113|ref|XP_002680627.1| predicted protein [Naegleria gruberi strain NEG-M];>gi|284094248|gb|EFC47883.1| predicted protein [Naegleria gruberi]
25.356	25.6645	24.8093	24.3635	24.7951	24.9878	3	3					4	4	4	30.3	30.3	30.3	24.651	0	7.9556	202660000	5	25.356	24.7951	0.677851	0.560959	0.837758	0.378629	0.561154	1.36604	gi|290999427|ref|XP_002682281.1|;gi|284095908|gb|EFC49537.1|	gi|290999427|ref|XP_002682281.1|;gi|284095908|gb|EFC49537.1|	>gi|290999427|ref|XP_002682281.1| predicted protein [Naegleria gruberi strain NEG-M];>gi|284095908|gb|EFC49537.1| predicted protein [Naegleria gruberi]
31.3588	31.2729	30.624	30.7155	30.5336	31.0251	3	3					15	15	15	85.3	85.3	85.3	17.723	0	143.01	12553000000	92	31.2729	30.7155	0.679539	0.557371	0.528024	0.50807	0.32718	0.877805	gi|290977555|ref|XP_002671503.1|;gi|284085072|gb|EFC38759.1|	gi|290977555|ref|XP_002671503.1|;gi|284085072|gb|EFC38759.1|	>gi|290977555|ref|XP_002671503.1| predicted protein [Naegleria gruberi strain NEG-M];>gi|284085072|gb|EFC38759.1| predicted protein [Naegleria gruberi]
30.8737	30.8389	30.135	30.2828	30.2488	30.3164	3	3					8	8	8	24.3	24.3	24.3	52.057	0	41.367	8772000000	36	30.8389	30.2828	0.680152	0.55607	0.620486	0.466709	0.333239	0.976026	gi|290976151|ref|XP_002670804.1|;gi|284084367|gb|EFC38060.1|	gi|290976151|ref|XP_002670804.1|;gi|284084367|gb|EFC38060.1|	>gi|290976151|ref|XP_002670804.1| predicted protein [Naegleria gruberi strain NEG-M];>gi|284084367|gb|EFC38060.1| predicted protein [Naegleria gruberi]
25.7765	25.6389	25.1887	25.0829	25.0271	25.6562	3	3					6	6	6	22.4	22.4	22.4	51.413	0	23.142	263020000	22	25.6389	25.0829	0.680198	0.555973	0.447994	0.559543	0.27931	0.758617	gi|290998155|ref|XP_002681646.1|;gi|284095271|gb|EFC48902.1|	gi|290998155|ref|XP_002681646.1|;gi|284095271|gb|EFC48902.1|	>gi|290998155|ref|XP_002681646.1| hypothetical protein NAEGRDRAFT_56920 [Naegleria gruberi strain NEG-M];>gi|284095271|gb|EFC48902.1| hypothetical protein NAEGRDRAFT_56920 [Naegleria gruberi]
33.0768	33.1124	32.6933	32.4956	32.5212	32.6482	3	3					35	35	35	73.6	73.6	73.6	61.291	0	323.31	43667000000	257	33.0768	32.5212	0.680387	0.555573	1.33518	0.315505	0.405809	1.67551	gi|290996700|ref|XP_002680920.1|;gi|284094542|gb|EFC48176.1|	gi|290996700|ref|XP_002680920.1|;gi|284094542|gb|EFC48176.1|	>gi|290996700|ref|XP_002680920.1| mitochondrial chaperonin cpn60 [Naegleria gruberi strain NEG-M];>gi|284094542|gb|EFC48176.1| mitochondrial chaperonin cpn60 [Naegleria gruberi]
29.1992	29.1362	28.5977	28.5833	28.5177	28.9311	3	3					16	16	16	54.2	54.2	54.2	49.341	0	123.22	2848000000	87	29.1362	28.5833	0.681667	0.552862	0.582423	0.499754	0.300327	0.910241	gi|290976036|ref|XP_002670747.1|;gi|284084309|gb|EFC38003.1|	gi|290976036|ref|XP_002670747.1|;gi|284084309|gb|EFC38003.1|	>gi|290976036|ref|XP_002670747.1| predicted protein [Naegleria gruberi strain NEG-M];>gi|284084309|gb|EFC38003.1| predicted protein [Naegleria gruberi]
24.3983	25.2497	25.366	NaN	NaN	24.6994	3	1					5	5	5	7.3	7.3	7.3	142.73	0	9.8147	148990000	7	25.2497	24.6994	0.682885	0.550285	0	0.955914	0.30527	0	gi|290987732|ref|XP_002676576.1|;gi|284090179|gb|EFC43832.1|	gi|290987732|ref|XP_002676576.1|;gi|284090179|gb|EFC43832.1|	>gi|290987732|ref|XP_002676576.1| diaphanous-related formin [Naegleria gruberi strain NEG-M];>gi|284090179|gb|EFC43832.1| diaphanous-related formin [Naegleria gruberi]
25.9122	26.0524	25.1294	25.362	25.2898	25.7651	3	3					5	5	5	57.9	57.9	57.9	13.461	0	24.028	301530000	16	25.9122	25.362	0.682952	0.550144	0.28134	0.680524	0.225711	0.533582	gi|290984382|ref|XP_002674906.1|;gi|284088499|gb|EFC42162.1|	gi|290984382|ref|XP_002674906.1|;gi|284088499|gb|EFC42162.1|	>gi|290984382|ref|XP_002674906.1| predicted protein [Naegleria gruberi strain NEG-M];>gi|284088499|gb|EFC42162.1| predicted protein [Naegleria gruberi]
NaN	NaN	22.5254	NaN	21.9994	21.9525	1	2					2	2	2	18.5	18.5	18.5	12.51	0.0034852	2.6487	24317000	3	22.5254	21.976	0.683287	0.549437	0	0.944174	0.549436	0	gi|290991755|ref|XP_002678500.1|;gi|284092113|gb|EFC45756.1|	gi|290991755|ref|XP_002678500.1|;gi|284092113|gb|EFC45756.1|	>gi|290991755|ref|XP_002678500.1| hypothetical protein NAEGRDRAFT_79287 [Naegleria gruberi strain NEG-M];>gi|284092113|gb|EFC45756.1| hypothetical protein NAEGRDRAFT_79287 [Naegleria gruberi]
26.9421	27.0127	26.5374	26.0434	26.3943	26.4543	3	3					6	6	6	31.7	31.7	31.7	27.348	0	17.017	593820000	30	26.9421	26.3943	0.684031	0.547867	1.27765	0.296627	0.533398	1.80318	gi|290987421|ref|XP_002676421.1_Ferritin_od_Roba|;gi|284090023|gb|EFC43677.1|	gi|290987421|ref|XP_002676421.1_Ferritin_od_Roba|;gi|284090023|gb|EFC43677.1|	>gi|290987421|ref|XP_002676421.1_Ferritin_od_Roba| predicted protein, partial [Naegleria gruberi strain NEG-M];>gi|284090023|gb|EFC43677.1| predicted protein, partial [Naegleria gruberi]
26.1282	26.1138	25.6805	25.5697	25.3951	25.8283	3	3					9	9	9	17	17	17	102.02	0	23.6	345600000	21	26.1138	25.5697	0.685836	0.544064	0.908304	0.390353	0.376453	1.2829	gi|290997047|ref|XP_002681093.1|;gi|284094716|gb|EFC48349.1|	gi|290997047|ref|XP_002681093.1|;gi|284094716|gb|EFC48349.1|	>gi|290997047|ref|XP_002681093.1| hypothetical protein NAEGRDRAFT_78512 [Naegleria gruberi strain NEG-M];>gi|284094716|gb|EFC48349.1| hypothetical protein NAEGRDRAFT_78512 [Naegleria gruberi]
23.0111	23.1416	23.1755	22.5977	22.4566	22.9829	3	3					4	4	4	18.3	18.3	18.3	30.133	0	6.7366	46130000	8	23.1416	22.5977	0.685953	0.543818	1.22445	0.332306	0.430314	1.62325	gi|290969786|ref|XP_002667953.1|;gi|284080853|gb|EFC35209.1|	gi|290969786|ref|XP_002667953.1|;gi|284080853|gb|EFC35209.1|	>gi|290969786|ref|XP_002667953.1| predicted protein, partial [Naegleria gruberi strain NEG-M];>gi|284080853|gb|EFC35209.1| predicted protein, partial [Naegleria gruberi]
29.2867	29.1597	28.6945	28.619	28.4468	28.76	3	3					10	10	10	47.5	47.5	47.5	18.6	0	48.449	2763500000	49	29.1597	28.619	0.687433	0.54071	1.02145	0.361704	0.438407	1.45416	gi|291001943|ref|XP_002683538.1|;gi|284097167|gb|EFC50794.1|	gi|291001943|ref|XP_002683538.1|;gi|284097167|gb|EFC50794.1|	>gi|291001943|ref|XP_002683538.1| predicted protein, partial [Naegleria gruberi strain NEG-M];>gi|284097167|gb|EFC50794.1| predicted protein, partial [Naegleria gruberi]
27.4687	27.5861	26.9674	26.9283	27.346	26.833	3	3					4	4	4	17.6	17.6	17.6	44.085	0	26.754	921900000	19	27.4687	26.9283	0.687574	0.540413	0.546981	0.507572	0.304987	0.879969	gi|290983802|ref|XP_002674617.1|;gi|284088208|gb|EFC41873.1|	gi|290983802|ref|XP_002674617.1|;gi|284088208|gb|EFC41873.1|	>gi|290983802|ref|XP_002674617.1| predicted protein [Naegleria gruberi strain NEG-M];>gi|284088208|gb|EFC41873.1| predicted protein [Naegleria gruberi]
24.336	24.9684	24.55	23.8985	24.0096	24.1524	3	3					4	4	4	25.8	25.8	25.8	18.301	0	9.3058	124940000	11	24.55	24.0096	0.687579	0.540403	1.39591	0.270564	0.597974	1.99499	gi|290973430|ref|XP_002669451.1|;gi|284082999|gb|EFC36707.1|	gi|290973430|ref|XP_002669451.1|;gi|284082999|gb|EFC36707.1|	>gi|290973430|ref|XP_002669451.1| predicted protein [Naegleria gruberi strain NEG-M];>gi|284082999|gb|EFC36707.1| predicted protein [Naegleria gruberi]
32.6511	32.6894	32.1462	32.1108	32.0183	32.3392	3	3					34	34	34	59.9	59.9	59.9	53.671	0	257.4	32283000000	257	32.6511	32.1108	0.687612	0.540333	0.785743	0.421226	0.339446	1.13405	gi|290978577|ref|XP_002672012.1|;gi|284085585|gb|EFC39268.1|	gi|290978577|ref|XP_002672012.1|;gi|284085585|gb|EFC39268.1|	>gi|290978577|ref|XP_002672012.1| predicted protein [Naegleria gruberi strain NEG-M];>gi|284085585|gb|EFC39268.1| predicted protein [Naegleria gruberi]
27.2237	27.4891	26.4476	26.6608	26.6845	26.6879	3	3					5	5	5	43.6	43.6	43.6	16.596	0	13.31	740850000	18	27.2237	26.6845	0.688126	0.539255	0.529228	0.500364	0.375748	0.910696	gi|291000204|ref|XP_002682669.1|;gi|284096297|gb|EFC49925.1|	gi|291000204|ref|XP_002682669.1|;gi|284096297|gb|EFC49925.1|	>gi|291000204|ref|XP_002682669.1| predicted protein [Naegleria gruberi strain NEG-M];>gi|284096297|gb|EFC49925.1| predicted protein [Naegleria gruberi]
28.6269	28.3206	27.9875	27.7198	27.7821	28.0658	3	3					2	2	2	30.4	30.4	30.4	9.4669	0	14.523	1706200000	13	28.3206	27.7821	0.688492	0.538488	1.00322	0.361191	0.455757	1.45551	gi|290994206|ref|XP_002679723.1|;gi|284093341|gb|EFC46979.1|	gi|290994206|ref|XP_002679723.1|;gi|284093341|gb|EFC46979.1|	>gi|290994206|ref|XP_002679723.1| predicted protein [Naegleria gruberi strain NEG-M];>gi|284093341|gb|EFC46979.1| predicted protein [Naegleria gruberi]
29.8533	29.8184	29.2995	29.2845	29.0829	29.3028	3	3					10	10	10	37.9	37.9	37.9	29.707	0	47.549	4468800000	52	29.8184	29.2845	0.690686	0.533899	1.05889	0.366295	0.433633	1.48282	gi|290987026|ref|XP_002676224.1|;gi|284089825|gb|EFC43480.1|	gi|290987026|ref|XP_002676224.1|;gi|284089825|gb|EFC43480.1|	>gi|290987026|ref|XP_002676224.1| HMG1/2 box [Naegleria gruberi strain NEG-M];>gi|284089825|gb|EFC43480.1| HMG1/2 box [Naegleria gruberi]
24.7427	24.9395	NaN	24.3082	24.4397	24.3031	2	3					3	3	3	21.9	21.9	21.9	32.521	0	6.7787	135970000	7	24.8411	24.3082	0.691166	0.532896	1.87261	0.233944	0.490744	2.53811	gi|290992460|ref|XP_002678852.1|;gi|284092466|gb|EFC46108.1|	gi|290992460|ref|XP_002678852.1|;gi|284092466|gb|EFC46108.1|	>gi|290992460|ref|XP_002678852.1| predicted protein [Naegleria gruberi strain NEG-M];>gi|284092466|gb|EFC46108.1| predicted protein [Naegleria gruberi]
26.264	26.3696	25.6892	25.7323	25.4882	26.2382	3	3					4	4	4	38.7	38.7	38.7	15.273	0	16.83	388430000	22	26.264	25.7323	0.691729	0.531721	0.398504	0.581098	0.288047	0.709917	gi|290986386|ref|XP_002675905.1|;gi|284089504|gb|EFC43161.1|	gi|290986386|ref|XP_002675905.1|;gi|284089504|gb|EFC43161.1|	>gi|290986386|ref|XP_002675905.1| predicted protein [Naegleria gruberi strain NEG-M];>gi|284089504|gb|EFC43161.1| predicted protein [Naegleria gruberi]
24.9594	25.2138	25.1127	24.5812	24.2951	25.0907	3	3					3	3	3	25.9	25.9	25.9	16.003	0	13.294	182230000	9	25.1127	24.5812	0.691869	0.531429	0.83528	0.385524	0.439614	1.27743	gi|290981490|ref|XP_002673463.1|;gi|284087047|gb|EFC40719.1|	gi|290981490|ref|XP_002673463.1|;gi|284087047|gb|EFC40719.1|	>gi|290981490|ref|XP_002673463.1| predicted protein [Naegleria gruberi strain NEG-M];>gi|284087047|gb|EFC40719.1| predicted protein [Naegleria gruberi]
24.5473	23.9326	NaN	23.3406	24.083	NaN	2	2					3	3	3	5.1	5.1	5.1	104.98	0	5.5202	85601000	7	24.2399	23.7118	0.693452	0.528133	0.411726	0.534893	0.528133	0.907508	gi|290976901|ref|XP_002671177.1|;gi|284084744|gb|EFC38433.1|	gi|290976901|ref|XP_002671177.1|;gi|284084744|gb|EFC38433.1|	>gi|290976901|ref|XP_002671177.1| predicted protein [Naegleria gruberi strain NEG-M];>gi|284084744|gb|EFC38433.1| predicted protein [Naegleria gruberi]
25.1293	24.487	25.3197	NaN	24.6022	NaN	3	1					2	2	2	9.4	9.4	9.4	42.809	0	11.789	124990000	9	25.1293	24.6022	0.693951	0.527094	0	0.928963	0.376458	0	gi|290997580|ref|XP_002681359.1|;gi|284094983|gb|EFC48615.1|;gi|290971153|ref|XP_002668394.1|;gi|284081779|gb|EFC35650.1|	gi|290997580|ref|XP_002681359.1|;gi|284094983|gb|EFC48615.1|;gi|290971153|ref|XP_002668394.1|;gi|284081779|gb|EFC35650.1|	>gi|290997580|ref|XP_002681359.1| predicted protein [Naegleria gruberi strain NEG-M];>gi|284094983|gb|EFC48615.1| predicted protein [Naegleria gruberi];>gi|290971153|ref|XP_002668394.1| predicted protein, partial [Naegleria gruberi strain NEG-M];>gi|284081
25.661	25.8438	24.7321	25.454	25.033	25.1346	3	3					7	7	7	25.5	25.5	25.5	64.614	0	18.871	268950000	15	25.661	25.1346	0.694279	0.526413	0.217612	0.738677	0.205094	0.439367	gi|290992127|ref|XP_002678686.1|;gi|284092299|gb|EFC45942.1|	gi|290992127|ref|XP_002678686.1|;gi|284092299|gb|EFC45942.1|	>gi|290992127|ref|XP_002678686.1| hypothetical protein NAEGRDRAFT_57718 [Naegleria gruberi strain NEG-M];>gi|284092299|gb|EFC45942.1| hypothetical protein NAEGRDRAFT_57718 [Naegleria gruberi]
27.32	27.1404	26.8416	26.6158	26.2918	26.9239	3	3					6	6	6	47.1	47.1	47.1	19.47	0	43.716	726440000	31	27.1404	26.6158	0.695147	0.524611	1.00095	0.366185	0.490178	1.48664	gi|291000412|ref|XP_002682773.1|;gi|284096401|gb|EFC50029.1|	gi|291000412|ref|XP_002682773.1|;gi|284096401|gb|EFC50029.1|	>gi|291000412|ref|XP_002682773.1| predicted protein, partial [Naegleria gruberi strain NEG-M];>gi|284096401|gb|EFC50029.1| predicted protein, partial [Naegleria gruberi]
25.7947	25.4835	25.6488	25.1264	25.1083	25.3745	3	3					4	4	4	11.7	11.7	11.7	47.906	0	11.738	263100000	15	25.6488	25.1264	0.696225	0.522375	1.61664	0.27328	0.439219	1.95788	gi|290996556|ref|XP_002680848.1|;gi|284094470|gb|EFC48104.1|	gi|290996556|ref|XP_002680848.1|;gi|284094470|gb|EFC48104.1|	>gi|290996556|ref|XP_002680848.1| DUF605 domain-containing protein [Naegleria gruberi strain NEG-M];>gi|284094470|gb|EFC48104.1| DUF605 domain-containing protein [Naegleria gruberi]
25.7017	25.6838	25.9664	25.6567	24.7044	NaN	3	2					2	2	2	8	8	8	55.681	0	15.836	256480000	11	25.7017	25.1805	0.696783	0.521219	0.688195	0.400105	0.603472	1.27315	gi|290993494|ref|XP_002679368.1|;gi|284092984|gb|EFC46624.1|	gi|290993494|ref|XP_002679368.1|;gi|284092984|gb|EFC46624.1|	>gi|290993494|ref|XP_002679368.1| predicted protein [Naegleria gruberi strain NEG-M];>gi|284092984|gb|EFC46624.1| predicted protein [Naegleria gruberi]
26.1288	26.1113	NaN	25.7585	25.5989	25.5764	2	3					5	5	5	7.3	7.3	7.3	102.78	0	4.8634	350290000	4	26.1201	25.5989	0.696839	0.521103	2.11227	0.24808	0.475452	2.72822	gi|290975576|ref|XP_002670518.1|;gi|284084078|gb|EFC37774.1|	gi|290975576|ref|XP_002670518.1|;gi|284084078|gb|EFC37774.1|	>gi|290975576|ref|XP_002670518.1| predicted protein [Naegleria gruberi strain NEG-M];>gi|284084078|gb|EFC37774.1| predicted protein [Naegleria gruberi]
29.8122	29.6365	29.1292	29.1155	28.972	29.1822	3	3					9	9	9	41.9	41.9	41.9	21.624	0	55.546	4025300000	49	29.6365	29.1155	0.69689	0.520998	0.953978	0.374439	0.43606	1.38895	gi|290973887|ref|XP_002669678.1|;gi|284083229|gb|EFC36934.1|	gi|290973887|ref|XP_002669678.1|;gi|284083229|gb|EFC36934.1|	>gi|290973887|ref|XP_002669678.1| predicted protein [Naegleria gruberi strain NEG-M];>gi|284083229|gb|EFC36934.1| predicted protein [Naegleria gruberi]
25.0744	25.1491	24.8658	24.4349	24.5555	25.1572	3	3					4	4	4	7.6	7.6	7.6	130.2	0	8.7291	183750000	10	25.0744	24.5555	0.697906	0.518896	0.586423	0.489876	0.31395	0.926257	gi|290991628|ref|XP_002678437.1|;gi|284092049|gb|EFC45693.1|	gi|290991628|ref|XP_002678437.1|;gi|284092049|gb|EFC45693.1|	>gi|290991628|ref|XP_002678437.1| predicted protein [Naegleria gruberi strain NEG-M];>gi|284092049|gb|EFC45693.1| predicted protein [Naegleria gruberi]
26.2929	26.4889	25.5357	25.7816	25.4352	25.7748	3	3					3	3	3	21.9	21.9	21.9	18.025	0	11.943	369780000	16	26.2929	25.7748	0.698278	0.518126	0.638345	0.436095	0.441966	1.07189	gi|291001197|ref|XP_002683165.1|;gi|284096794|gb|EFC50421.1|	gi|291001197|ref|XP_002683165.1|;gi|284096794|gb|EFC50421.1|	>gi|291001197|ref|XP_002683165.1| predicted protein [Naegleria gruberi strain NEG-M];>gi|284096794|gb|EFC50421.1| predicted protein [Naegleria gruberi]
26.4564	26.5146	25.6347	25.7315	25.9384	26.2096	3	3					4	4	4	17.8	17.8	17.8	32.545	0	11.486	427290000	19	26.4564	25.9384	0.698348	0.517982	0.312979	0.660155	0.242055	0.581809	gi|290982629|ref|XP_002674032.1|;gi|284087620|gb|EFC41288.1|;gi|290970585|ref|XP_002668184.1|;gi|284081421|gb|EFC35440.1|	gi|290982629|ref|XP_002674032.1|;gi|284087620|gb|EFC41288.1|;gi|290970585|ref|XP_002668184.1|;gi|284081421|gb|EFC35440.1|	>gi|290982629|ref|XP_002674032.1| von Willebrand factor, type A domain-containing protein [Naegleria gruberi strain NEG-M];>gi|284087620|gb|EFC41288.1| von Willebrand factor, type A domain-containing protein [Naegleria gruberi];>gi|290970585|ref|XP_0026681
24.877	24.5673	25.0239	24.3599	24.6907	24.2651	3	3					3	3	3	3.3	3.3	3.3	118.15	0	7.9232	153680000	12	24.877	24.3599	0.698764	0.517122	0.965147	0.385728	0.384185	1.3413	gi|290976384|ref|XP_002670920.1|;gi|284084484|gb|EFC38176.1|	gi|290976384|ref|XP_002670920.1|;gi|284084484|gb|EFC38176.1|	>gi|290976384|ref|XP_002670920.1| predicted protein [Naegleria gruberi strain NEG-M];>gi|284084484|gb|EFC38176.1| predicted protein [Naegleria gruberi]
26.6221	26.4097	26.1567	25.8598	26.3904	25.8926	3	3					4	4	4	15.3	15.3	15.3	42.703	0	32.493	469700000	19	26.4097	25.8926	0.698808	0.517031	0.732292	0.426733	0.348565	1.09581	gi|290991550|ref|XP_002678398.1|;gi|284092010|gb|EFC45654.1|	gi|290991550|ref|XP_002678398.1|;gi|284092010|gb|EFC45654.1|	>gi|290991550|ref|XP_002678398.1| predicted protein [Naegleria gruberi strain NEG-M];>gi|284092010|gb|EFC45654.1| predicted protein [Naegleria gruberi]
30.4577	30.4043	29.7859	29.8873	29.8584	30.0778	3	3					8	8	8	62.1	62.1	62.1	23.378	0	51.427	6777700000	39	30.4043	29.8873	0.698853	0.516939	0.535462	0.523865	0.274784	0.842126	gi|291001381|ref|XP_002683257.1|;gi|284096886|gb|EFC50513.1|	gi|291001381|ref|XP_002683257.1|;gi|284096886|gb|EFC50513.1|	>gi|291001381|ref|XP_002683257.1| predicted protein [Naegleria gruberi strain NEG-M];>gi|284096886|gb|EFC50513.1| predicted protein [Naegleria gruberi]
32.3299	32.3279	31.7025	31.8115	31.6539	31.8446	3	3					22	22	22	56.3	56.3	56.3	43.15	0	204.07	24765000000	173	32.3279	31.8115	0.69909	0.516449	0.74024	0.422856	0.350105	1.10463	gi|290974781|ref|XP_002670123.1|;gi|284083678|gb|EFC37379.1|	gi|290974781|ref|XP_002670123.1|;gi|284083678|gb|EFC37379.1|	>gi|290974781|ref|XP_002670123.1| predicted protein [Naegleria gruberi strain NEG-M];>gi|284083678|gb|EFC37379.1| predicted protein [Naegleria gruberi]
26.6588	26.8778	26.2777	26.2001	25.8843	26.1426	3	3					6	6	6	52.3	52.3	52.3	12.633	0	20.122	506150000	30	26.6588	26.1426	0.699198	0.516228	1.23969	0.307543	0.529118	1.76121	gi|290983289|ref|XP_002674361.1|;gi|284087951|gb|EFC41617.1|	gi|290983289|ref|XP_002674361.1|;gi|284087951|gb|EFC41617.1|	>gi|290983289|ref|XP_002674361.1| predicted protein [Naegleria gruberi strain NEG-M];>gi|284087951|gb|EFC41617.1| predicted protein [Naegleria gruberi]
34.5937	34.5735	34.3363	34.0581	33.9857	34.1453	3	3					41	41	41	71.3	71.3	71.3	70.828	0	323.31	124170000000	401	34.5735	34.0581	0.699629	0.515339	2.00834	0.227949	0.438119	2.251	gi|290997253|ref|XP_002681196.1|;gi|284094819|gb|EFC48452.1|	gi|290997253|ref|XP_002681196.1|;gi|284094819|gb|EFC48452.1|	>gi|290997253|ref|XP_002681196.1| HSP70 family protein [Naegleria gruberi strain NEG-M];>gi|284094819|gb|EFC48452.1| HSP70 family protein [Naegleria gruberi]
24.3084	24.2929	23.9836	23.7785	23.7783	24.0015	3	3					5	5	5	17	17	17	43.035	0	10.861	100990000	11	24.2929	23.7785	0.700059	0.514452	1.24274	0.365716	0.342237	1.49247	gi|290990780|ref|XP_002678014.1|;gi|284091624|gb|EFC45270.1|	gi|290990780|ref|XP_002678014.1|;gi|284091624|gb|EFC45270.1|	>gi|290990780|ref|XP_002678014.1| predicted protein [Naegleria gruberi strain NEG-M];>gi|284091624|gb|EFC45270.1| predicted protein [Naegleria gruberi]
25.2583	25.0188	24.3063	24.4723	24.5698	24.5061	3	3					2	2	2	8.4	8.4	8.4	40.606	0	13.339	164860000	9	25.0188	24.5061	0.700918	0.512682	0.528752	0.503744	0.345099	0.890992	gi|290985722|ref|XP_002675574.1|;gi|284089171|gb|EFC42830.1|;gi|290985716|ref|XP_002675571.1|;gi|284089168|gb|EFC42827.1|	gi|290985722|ref|XP_002675574.1|;gi|284089171|gb|EFC42830.1|;gi|290985716|ref|XP_002675571.1|;gi|284089168|gb|EFC42827.1|	>gi|290985722|ref|XP_002675574.1| predicted protein [Naegleria gruberi strain NEG-M];>gi|284089171|gb|EFC42830.1| predicted protein [Naegleria gruberi];>gi|290985716|ref|XP_002675571.1| predicted protein [Naegleria gruberi strain NEG-M];>gi|284089168|gb|EF
23.9044	NaN	23.2496	NaN	NaN	23.0651	2	1					2	2	2	9.9	9.9	9.9	29.307	0.0005469	3.6957	51191000	5	23.577	23.0651	0.701338	0.511818	0	0.946943	0.511818	0	gi|290990790|ref|XP_002678019.1|;gi|284091629|gb|EFC45275.1|	gi|290990790|ref|XP_002678019.1|;gi|284091629|gb|EFC45275.1|	>gi|290990790|ref|XP_002678019.1| hypothetical protein NAEGRDRAFT_79530 [Naegleria gruberi strain NEG-M];>gi|284091629|gb|EFC45275.1| hypothetical protein NAEGRDRAFT_79530 [Naegleria gruberi]
28.3677	28.3462	28.352	27.6845	27.9107	27.844	3	3				+	4	4	4	31.7	31.7	31.7	24.744	0	22.006	1695700000	26	28.352	27.844	0.703199	0.507996	2.8869	0.0911579	0.542273	3.23888	gi|290977589|ref|XP_002671520.1|;gi|284085089|gb|EFC38776.1|	gi|290977589|ref|XP_002671520.1|;gi|284085089|gb|EFC38776.1|	>gi|290977589|ref|XP_002671520.1| predicted protein [Naegleria gruberi strain NEG-M];>gi|284085089|gb|EFC38776.1| predicted protein [Naegleria gruberi]
24.1096	23.7988	24.214	23.6052	23.755	23.507	3	3					3	3	3	12.2	12.2	12.2	52.653	0	7.9035	88236000	10	24.1096	23.6052	0.70495	0.504408	1.35727	0.307303	0.418392	1.71432	gi|290995298|ref|XP_002680232.1|;gi|284093852|gb|EFC47488.1|	gi|290995298|ref|XP_002680232.1|;gi|284093852|gb|EFC47488.1|	>gi|290995298|ref|XP_002680232.1| predicted protein [Naegleria gruberi strain NEG-M];>gi|284093852|gb|EFC47488.1| predicted protein [Naegleria gruberi]
28.5345	28.4592	28.0379	27.9572	27.8512	28.0256	3	3					8	8	8	64.9	64.9	64.9	12.455	0	35.384	1766400000	44	28.4592	27.9572	0.706103	0.50205	1.15442	0.351049	0.399213	1.52011	gi|290987616|ref|XP_002676518.1|;gi|284090121|gb|EFC43774.1|	gi|290987616|ref|XP_002676518.1|;gi|284090121|gb|EFC43774.1|	>gi|290987616|ref|XP_002676518.1| predicted protein [Naegleria gruberi strain NEG-M];>gi|284090121|gb|EFC43774.1| predicted protein [Naegleria gruberi]
25.314	25.3696	25.131	24.8122	24.6396	24.9918	3	3					3	3	3	23	23	23	15.229	0	5.6871	200400000	8	25.314	24.8122	0.70623	0.501789	1.66867	0.2764	0.457028	2.0346	gi|290975656|ref|XP_002670558.1|;gi|284084118|gb|EFC37814.1|	gi|290975656|ref|XP_002670558.1|;gi|284084118|gb|EFC37814.1|	>gi|290975656|ref|XP_002670558.1| predicted protein [Naegleria gruberi strain NEG-M];>gi|284084118|gb|EFC37814.1| predicted protein [Naegleria gruberi]
25.4013	25.7084	NaN	25.0765	NaN	25.0336	2	2					2	2	2	16.7	16.7	16.7	16.09	0	4.8095	187090000	3	25.5548	25.055	0.707201	0.499807	1.07461	0.346593	0.499808	1.95995	gi|290992622|ref|XP_002678933.1|;gi|284092547|gb|EFC46189.1|	gi|290992622|ref|XP_002678933.1|;gi|284092547|gb|EFC46189.1|	>gi|290992622|ref|XP_002678933.1| hypothetical protein NAEGRDRAFT_66079 [Naegleria gruberi strain NEG-M];>gi|284092547|gb|EFC46189.1| hypothetical protein NAEGRDRAFT_66079 [Naegleria gruberi]
28.4017	28.3647	27.9177	27.7915	27.8668	28.1683	3	3					18	18	18	46.6	46.6	46.6	53.32	0	82.323	1688300000	60	28.3647	27.8668	0.708115	0.497944	0.670159	0.465603	0.285851	0.973845	gi|290992390|ref|XP_002678817.1|;gi|284092431|gb|EFC46073.1|	gi|290992390|ref|XP_002678817.1|;gi|284092431|gb|EFC46073.1|	>gi|290992390|ref|XP_002678817.1| hypothetical protein NAEGRDRAFT_79215 [Naegleria gruberi strain NEG-M];>gi|284092431|gb|EFC46073.1| hypothetical protein NAEGRDRAFT_79215 [Naegleria gruberi]
30.121	30.0803	29.6143	29.5841	29.5796	29.7991	3	3					20	20	20	60	60	60	38.173	0	73.133	5575000000	97	30.0803	29.5841	0.708985	0.496172	0.731909	0.454546	0.284267	1.02275	gi|290978603|ref|XP_002672025.1|;gi|284085598|gb|EFC39281.1|	gi|290978603|ref|XP_002672025.1|;gi|284085598|gb|EFC39281.1|	>gi|290978603|ref|XP_002672025.1| sjogren syndrome antigen B-like protein [Naegleria gruberi strain NEG-M];>gi|284085598|gb|EFC39281.1| sjogren syndrome antigen B-like protein [Naegleria gruberi]
23.49	23.4541	23.399	22.787	23.7508	22.9588	3	3					1	1	1	17.1	17.1	17.1	11.763	0.0060416	2.3267	64176000	8	23.4541	22.9588	0.709398	0.495333	0.400845	0.580701	0.28216	0.708943	gi|290990835|ref|XP_002678041.1|;gi|284091652|gb|EFC45297.1|	gi|290990835|ref|XP_002678041.1|;gi|284091652|gb|EFC45297.1|	>gi|290990835|ref|XP_002678041.1| predicted protein [Naegleria gruberi strain NEG-M];>gi|284091652|gb|EFC45297.1| predicted protein [Naegleria gruberi]
28.1598	28.1342	28.3851	27.6979	27.6294	27.6645	3	3				+	17	17	17	35.2	35.2	35.2	81.51	0	50.205	1517600000	50	28.1598	27.6645	0.709417	0.495295	2.62332	0.12	0.562445	3.08799	gi|290984346|ref|XP_002674888.1|;gi|284088481|gb|EFC42144.1|	gi|290984346|ref|XP_002674888.1|;gi|284088481|gb|EFC42144.1|	>gi|290984346|ref|XP_002674888.1| predicted protein [Naegleria gruberi strain NEG-M];>gi|284088481|gb|EFC42144.1| predicted protein [Naegleria gruberi]
23.6351	23.5777	NaN	23.1118	NaN	NaN	2	1					2	2	2	7.3	7.3	7.3	35.187	0.00080994	3.5363	43716000	5	23.6064	23.1118	0.70973	0.494658	0	0.959892	0.494658	0	gi|290986891|ref|XP_002676157.1|;gi|284089757|gb|EFC43413.1|	gi|290986891|ref|XP_002676157.1|;gi|284089757|gb|EFC43413.1|	>gi|290986891|ref|XP_002676157.1| predicted protein, partial [Naegleria gruberi strain NEG-M];>gi|284089757|gb|EFC43413.1| predicted protein, partial [Naegleria gruberi]
26.5774	26.6029	26.0275	26.0848	26.0576	26.2249	3	3					14	14	14	29.7	29.7	29.7	83.016	0	71.464	479490000	63	26.5774	26.0848	0.710706	0.492676	0.65051	0.476045	0.280179	0.950618	gi|290986783|ref|XP_002676103.1|;gi|284089703|gb|EFC43359.1|	gi|290986783|ref|XP_002676103.1|;gi|284089703|gb|EFC43359.1|	>gi|290986783|ref|XP_002676103.1| predicted protein [Naegleria gruberi strain NEG-M];>gi|284089703|gb|EFC43359.1| predicted protein [Naegleria gruberi]
23.8137	24.1118	23.5964	23.3842	23.2604	NaN	3	2					2	2	2	13.1	13.1	13.1	20.023	0	4.8335	74598000	9	23.8137	23.3223	0.711316	0.491438	1.10011	0.333576	0.518353	1.73768	gi|290994043|ref|XP_002679642.1|;gi|284093259|gb|EFC46898.1|	gi|290994043|ref|XP_002679642.1|;gi|284093259|gb|EFC46898.1|	>gi|290994043|ref|XP_002679642.1| predicted protein [Naegleria gruberi strain NEG-M];>gi|284093259|gb|EFC46898.1| predicted protein [Naegleria gruberi]
28.4919	28.6207	27.8218	27.8751	28.0013	28.2416	3	3					21	21	21	59.7	59.7	59.7	48.802	0	81.394	1820300000	97	28.4919	28.0013	0.71169	0.490679	0.431309	0.56864	0.272147	0.735637	gi|290986567|ref|XP_002675995.1|;gi|284089595|gb|EFC43251.1|	gi|290986567|ref|XP_002675995.1|;gi|284089595|gb|EFC43251.1|	>gi|290986567|ref|XP_002675995.1| hypothetical protein NAEGRDRAFT_80077 [Naegleria gruberi strain NEG-M];>gi|284089595|gb|EFC43251.1| hypothetical protein NAEGRDRAFT_80077 [Naegleria gruberi]
29.7834	29.8256	29.0658	29.2943	29.2686	29.6596	3	3					8	8	8	67.9	67.9	67.9	15.877	0	29.944	4502000000	54	29.7834	29.2943	0.712451	0.489138	0.211023	0.761352	0.150778	0.399938	gi|290996955|ref|XP_002681047.1|;gi|284094670|gb|EFC48303.1|	gi|290996955|ref|XP_002681047.1|;gi|284094670|gb|EFC48303.1|	>gi|290996955|ref|XP_002681047.1| hypothetical protein NAEGRDRAFT_78476 [Naegleria gruberi strain NEG-M];>gi|284094670|gb|EFC48303.1| hypothetical protein NAEGRDRAFT_78476 [Naegleria gruberi]
NaN	23.87	24.6571	NaN	23.7753	NaN	2	1					5	5	5	21.8	21.8	21.8	39.152	0	6.1501	109000000	7	24.2636	23.7753	0.712843	0.488344	0	0.988089	0.488343	0	gi|290976639|ref|XP_002671047.1|;gi|284084612|gb|EFC38303.1|	gi|290976639|ref|XP_002671047.1|;gi|284084612|gb|EFC38303.1|	>gi|290976639|ref|XP_002671047.1| predicted protein [Naegleria gruberi strain NEG-M];>gi|284084612|gb|EFC38303.1| predicted protein [Naegleria gruberi]
27.6063	28.165	27.387	27.1199	26.8187	27.2435	3	3					4	4	4	56.1	56.1	56.1	16.323	0	49.632	1019300000	15	27.6063	27.1199	0.713831	0.486345	1.17424	0.299778	0.658699	1.81084	gi|290991747|ref|XP_002678496.1|;gi|284092109|gb|EFC45752.1|	gi|290991747|ref|XP_002678496.1|;gi|284092109|gb|EFC45752.1|	>gi|290991747|ref|XP_002678496.1| predicted protein [Naegleria gruberi strain NEG-M];>gi|284092109|gb|EFC45752.1| predicted protein [Naegleria gruberi]
24.7074	24.5167	24.3489	24.1927	24.0309	23.9351	3	3					4	4	4	31.9	31.9	31.9	18.618	0	8.9687	120800000	12	24.5167	24.0309	0.714078	0.485847	1.67532	0.266	0.47145	2.06819	gi|290995873|ref|XP_002680507.1|;gi|284094128|gb|EFC47763.1|	gi|290995873|ref|XP_002680507.1|;gi|284094128|gb|EFC47763.1|	>gi|290995873|ref|XP_002680507.1| predicted protein [Naegleria gruberi strain NEG-M];>gi|284094128|gb|EFC47763.1| predicted protein [Naegleria gruberi]
23.9418	24.1351	24.2969	23.6493	23.489	24.0741	3	3					1	1	1	7.1	7.1	7.1	20.779	0.00080472	3.4746	94462000	11	24.1351	23.6493	0.714123	0.485756	0.891203	0.387219	0.387145	1.27984	gi|290978521|ref|XP_002671984.1|;gi|284085557|gb|EFC39240.1|	gi|290978521|ref|XP_002671984.1|;gi|284085557|gb|EFC39240.1|	>gi|290978521|ref|XP_002671984.1| hypothetical protein NAEGRDRAFT_52589 [Naegleria gruberi strain NEG-M];>gi|284085557|gb|EFC39240.1| hypothetical protein NAEGRDRAFT_52589 [Naegleria gruberi]
26.1181	NaN	26.8704	25.9857	26.2138	26.0089	2	3					6	6	6	8	8	8	114.41	0	15.533	407110000	13	26.4943	26.0089	0.71431	0.485378	0.608696	0.450561	0.4248	1.07388	gi|290986807|ref|XP_002676115.1|;gi|284089715|gb|EFC43371.1|	gi|290986807|ref|XP_002676115.1|;gi|284089715|gb|EFC43371.1|	>gi|290986807|ref|XP_002676115.1| predicted protein [Naegleria gruberi strain NEG-M];>gi|284089715|gb|EFC43371.1| predicted protein [Naegleria gruberi]
27.361	27.515	26.8893	26.9228	26.8247	26.8761	3	3					9	9	9	33.7	33.7	33.7	41.507	0	22.993	833310000	29	27.361	26.8761	0.714526	0.484941	0.934766	0.385958	0.380569	1.31073	gi|290995468|ref|XP_002680317.1|;gi|284093937|gb|EFC47573.1|	gi|290995468|ref|XP_002680317.1|;gi|284093937|gb|EFC47573.1|	>gi|290995468|ref|XP_002680317.1| ribosome biogenesis regulatory protein [Naegleria gruberi strain NEG-M];>gi|284093937|gb|EFC47573.1| ribosome biogenesis regulatory protein [Naegleria gruberi]
25.4888	25.5643	24.9398	24.995	25.0043	25.4371	3	3					3	3	3	14.4	14.4	14.4	22.956	0	6.4227	238740000	11	25.4888	25.0043	0.71475	0.484489	0.308883	0.678331	0.185502	0.537754	gi|290970057|ref|XP_002668022.1|;gi|284081055|gb|EFC35278.1|;gi|290988472|ref|XP_002676939.1|;gi|284090544|gb|EFC44195.1|	gi|290970057|ref|XP_002668022.1|;gi|284081055|gb|EFC35278.1|;gi|290988472|ref|XP_002676939.1|;gi|284090544|gb|EFC44195.1|	>gi|290970057|ref|XP_002668022.1| predicted protein [Naegleria gruberi strain NEG-M];>gi|284081055|gb|EFC35278.1| predicted protein [Naegleria gruberi];>gi|290988472|ref|XP_002676939.1| predicted protein [Naegleria gruberi strain NEG-M];>gi|284090544|gb|EF
25.7627	25.6783	25.1414	25.1949	25.2526	25.0849	3	3					5	5	5	12	12	12	72.59	0	28.965	257220000	20	25.6783	25.1949	0.715287	0.483406	0.806667	0.411629	0.350011	1.16409	gi|290985168|ref|XP_002675298.1|;gi|284088893|gb|EFC42554.1|	gi|290985168|ref|XP_002675298.1|;gi|284088893|gb|EFC42554.1|	>gi|290985168|ref|XP_002675298.1| hypothetical protein NAEGRDRAFT_80404 [Naegleria gruberi strain NEG-M];>gi|284088893|gb|EFC42554.1| hypothetical protein NAEGRDRAFT_80404 [Naegleria gruberi]
24.5711	24.4325	25.0761	24.0885	24.3838	24.0231	3	3					8	8	8	8	8	8	183.82	0	12.638	129410000	10	24.5711	24.0885	0.715679	0.482616	1.10443	0.335463	0.528081	1.62567	gi|290972252|ref|XP_002668869.1|;gi|284082403|gb|EFC36125.1|	gi|290972252|ref|XP_002668869.1|;gi|284082403|gb|EFC36125.1|	>gi|290972252|ref|XP_002668869.1| diaphanous-related formin [Naegleria gruberi strain NEG-M];>gi|284082403|gb|EFC36125.1| diaphanous-related formin [Naegleria gruberi]
30.3189	30.4663	29.9982	29.8364	29.7564	29.9344	3	3					5	5	5	76.7	76.7	76.7	9.802	0	97.747	6918900000	52	30.3189	29.8364	0.715709	0.482555	1.32909	0.312235	0.418753	1.69226	gi|291000608|ref|XP_002682871.1|;gi|284096499|gb|EFC50127.1|	gi|291000608|ref|XP_002682871.1|;gi|284096499|gb|EFC50127.1|	>gi|291000608|ref|XP_002682871.1| predicted protein [Naegleria gruberi strain NEG-M];>gi|284096499|gb|EFC50127.1| predicted protein [Naegleria gruberi]
24.4509	24.5445	23.854	23.9632	23.9691	24.1363	3	3					3	3	3	18	18	18	26.779	0	11.532	111890000	12	24.4509	23.9691	0.716086	0.481796	0.509787	0.538663	0.260233	0.804179	gi|290981698|ref|XP_002673567.1|;gi|284087151|gb|EFC40823.1|	gi|290981698|ref|XP_002673567.1|;gi|284087151|gb|EFC40823.1|	>gi|290981698|ref|XP_002673567.1| predicted protein [Naegleria gruberi strain NEG-M];>gi|284087151|gb|EFC40823.1| predicted protein [Naegleria gruberi]
27.5517	27.6214	27.0905	27.07	26.8059	27.1828	3	3					12	12	12	36.9	36.9	36.9	56.958	0	36.239	932340000	50	27.5517	27.07	0.716122	0.481722	0.936498	0.385674	0.401641	1.3364	gi|290981924|ref|XP_002673681.1|;gi|284087266|gb|EFC40937.1|	gi|290981924|ref|XP_002673681.1|;gi|284087266|gb|EFC40937.1|	>gi|290981924|ref|XP_002673681.1| hypothetical protein NAEGRDRAFT_58932 [Naegleria gruberi strain NEG-M];>gi|284087266|gb|EFC40937.1| hypothetical protein NAEGRDRAFT_58932 [Naegleria gruberi]
27.7054	27.6907	27.0632	27.2101	27.3856	27.0611	3	3					6	6	6	50.3	50.3	50.3	16.814	0	23.985	1017300000	13	27.6907	27.2101	0.716706	0.480547	0.505605	0.537938	0.26752	0.807	gi|290998397|ref|XP_002681767.1|;gi|284095392|gb|EFC49023.1|	gi|290998397|ref|XP_002681767.1|;gi|284095392|gb|EFC49023.1|	>gi|290998397|ref|XP_002681767.1| predicted protein [Naegleria gruberi strain NEG-M];>gi|284095392|gb|EFC49023.1| predicted protein [Naegleria gruberi]
29.8278	29.8432	29.357	29.3479	29.184	29.4358	3	3					13	13	13	57.7	57.7	57.7	22.841	0	40.126	4506500000	66	29.8278	29.3479	0.717018	0.479919	0.940454	0.390804	0.353449	1.28165	gi|290985313|ref|XP_002675370.1|;gi|284088966|gb|EFC42626.1|	gi|290985313|ref|XP_002675370.1|;gi|284088966|gb|EFC42626.1|	>gi|290985313|ref|XP_002675370.1| predicted protein [Naegleria gruberi strain NEG-M];>gi|284088966|gb|EFC42626.1| predicted protein [Naegleria gruberi]
NaN	23.9725	23.3894	NaN	23.2015	NaN	2	1					2	2	2	7.1	7.1	7.1	53.362	0	9.9141	61954000	8	23.681	23.2015	0.717217	0.479519	0	0.920752	0.479518	0	gi|291000742|ref|XP_002682938.1|;gi|284096566|gb|EFC50194.1|	gi|291000742|ref|XP_002682938.1|;gi|284096566|gb|EFC50194.1|	>gi|291000742|ref|XP_002682938.1| SWI/SNF-related matrix-associated actin-dependent regulator of chromatin subfamily D [Naegleria gruberi strain NEG-M];>gi|284096566|gb|EFC50194.1| SWI/SNF-related matrix-associated actin-dependent regulator of chromatin su
27.5765	27.5712	27.137	27.3412	27.0874	27.092	3	3					6	6	6	23.3	23.3	23.3	33.422	0	42.344	996810000	25	27.5712	27.092	0.717416	0.479118	0.689997	0.475597	0.254677	0.9502	gi|290981050|ref|XP_002673244.1|;gi|284086826|gb|EFC40500.1|	gi|290981050|ref|XP_002673244.1|;gi|284086826|gb|EFC40500.1|	>gi|290981050|ref|XP_002673244.1| predicted protein [Naegleria gruberi strain NEG-M];>gi|284086826|gb|EFC40500.1| predicted protein [Naegleria gruberi]
25.1523	25.4347	24.6037	24.6535	24.6736	25.1529	3	3					10	10	10	19.8	19.8	19.8	74.79	0	21.531	192860000	31	25.1523	24.6736	0.717645	0.478657	0.332626	0.647937	0.236876	0.601931	gi|290973097|ref|XP_002669286.1|;gi|284082831|gb|EFC36542.1|	gi|290973097|ref|XP_002669286.1|;gi|284082831|gb|EFC36542.1|	>gi|290973097|ref|XP_002669286.1| predicted protein [Naegleria gruberi strain NEG-M];>gi|284082831|gb|EFC36542.1| predicted protein [Naegleria gruberi]
28.9521	28.6398	28.3892	28.129	28.1624	28.4991	3	3					4	4	4	41.2	41.2	41.2	15.238	0	42.553	2228300000	30	28.6398	28.1624	0.718278	0.477385	0.921425	0.389882	0.396874	1.31761	gi|290975867|ref|XP_002670663.1|;gi|284084224|gb|EFC37919.1|	gi|290975867|ref|XP_002670663.1|;gi|284084224|gb|EFC37919.1|	>gi|290975867|ref|XP_002670663.1| predicted protein [Naegleria gruberi strain NEG-M];>gi|284084224|gb|EFC37919.1| predicted protein [Naegleria gruberi]
27.3685	27.4649	27.1088	26.819	26.8919	27.0199	3	3					7	7	7	58.5	58.5	58.5	18.071	0	30.82	854110000	40	27.3685	26.8919	0.718663	0.476612	1.53367	0.2943	0.403816	1.82328	gi|290978073|ref|XP_002671761.1|;gi|284085332|gb|EFC39017.1|	gi|290978073|ref|XP_002671761.1|;gi|284085332|gb|EFC39017.1|	>gi|290978073|ref|XP_002671761.1| predicted protein [Naegleria gruberi strain NEG-M];>gi|284085332|gb|EFC39017.1| predicted protein [Naegleria gruberi]
26.6671	26.5165	26.218	25.6969	26.0408	26.0607	3	3					7	7	7	31.6	31.6	31.6	39.53	0	16.666	454570000	23	26.5165	26.0408	0.719123	0.475689	1.40594	0.290094	0.534363	1.92839	gi|290974305|ref|XP_002669886.1|;gi|284083439|gb|EFC37142.1|	gi|290974305|ref|XP_002669886.1|;gi|284083439|gb|EFC37142.1|	>gi|290974305|ref|XP_002669886.1| RNA ligase [Naegleria gruberi strain NEG-M];>gi|284083439|gb|EFC37142.1| RNA ligase [Naegleria gruberi]
24.5602	24.4434	24.1541	24.1964	23.9696	23.8685	3	3					3	3	3	15.5	15.5	15.5	32.709	0	11.031	115720000	16	24.4434	23.9696	0.720041	0.47385	1.13746	0.3595	0.374406	1.46941	gi|290981293|ref|XP_002673365.1|;gi|284086948|gb|EFC40621.1|	gi|290981293|ref|XP_002673365.1|;gi|284086948|gb|EFC40621.1|	>gi|290981293|ref|XP_002673365.1| Hypothetical protein NAEGRDRAFT_80944 [Naegleria gruberi strain NEG-M];>gi|284086948|gb|EFC40621.1| Hypothetical protein NAEGRDRAFT_80944 [Naegleria gruberi]
29.5786	29.5604	29.3	29.2034	28.9891	29.0882	3	3					17	17	17	44.9	44.9	44.9	61.014	0	93.879	3840300000	88	29.5604	29.0882	0.720865	0.472198	1.6173	0.293778	0.386064	1.84512	gi|290992879|ref|XP_002679061.1|;gi|284092676|gb|EFC46317.1|	gi|290992879|ref|XP_002679061.1|;gi|284092676|gb|EFC46317.1|	>gi|290992879|ref|XP_002679061.1| predicted protein [Naegleria gruberi strain NEG-M];>gi|284092676|gb|EFC46317.1| predicted protein [Naegleria gruberi]
24.9708	25.1355	24.4619	24.2004	25.13	24.5016	3	3					4	4	4	11	11	11	49.336	0	10.504	171370000	10	24.9708	24.5016	0.722349	0.469233	0.291422	0.670642	0.245425	0.556866	gi|290992643|ref|XP_002678943.1|;gi|284092558|gb|EFC46199.1|	gi|290992643|ref|XP_002678943.1|;gi|284092558|gb|EFC46199.1|	>gi|290992643|ref|XP_002678943.1| predicted protein [Naegleria gruberi strain NEG-M];>gi|284092558|gb|EFC46199.1| predicted protein [Naegleria gruberi]
32.6285	32.6256	32.4254	32.098	32.1572	32.1655	3	3					7	7	7	50	50	50	20.272	0	110.47	33176000000	104	32.6256	32.1572	0.722753	0.468426	2.39808	0.25287	0.419594	2.46099	gi|290972553|ref|XP_002669016.1|;gi|284082557|gb|EFC36272.1|	gi|290972553|ref|XP_002669016.1|;gi|284082557|gb|EFC36272.1|	>gi|290972553|ref|XP_002669016.1| predicted protein [Naegleria gruberi strain NEG-M];>gi|284082557|gb|EFC36272.1| predicted protein [Naegleria gruberi]
25.7159	25.7771	25.9254	25.3091	25.1118	25.75	3	3					9	9	9	13.4	13.4	13.4	119.22	0	17.667	298470000	21	25.7771	25.3091	0.723008	0.467916	0.981077	0.376295	0.415794	1.39229	gi|290992975|ref|XP_002679109.1|;gi|284092724|gb|EFC46365.1|	gi|290992975|ref|XP_002679109.1|;gi|284092724|gb|EFC46365.1|	>gi|290992975|ref|XP_002679109.1| 5-3 exoribonuclease [Naegleria gruberi strain NEG-M];>gi|284092724|gb|EFC46365.1| 5-3 exoribonuclease [Naegleria gruberi]
21.2085	20.8683	21.3097	20.7696	20.7412	20.6278	3	3					2	2	2	6.3	6.3	6.3	31.437	0.0048804	2.4314	11784000	6	21.2085	20.7412	0.723311	0.467312	1.38295	0.304611	0.415983	1.73065	gi|290989499|ref|XP_002677375.1|;gi|284090982|gb|EFC44631.1|	gi|290989499|ref|XP_002677375.1|;gi|284090982|gb|EFC44631.1|	>gi|290989499|ref|XP_002677375.1| predicted protein [Naegleria gruberi strain NEG-M];>gi|284090982|gb|EFC44631.1| predicted protein [Naegleria gruberi]
28.4464	28.4451	27.9969	27.981	27.9488	28.0742	3	3					10	10	10	41.4	41.4	41.4	31.803	0	51.653	1761600000	40	28.4451	27.981	0.724921	0.464104	0.89077	0.41204	0.294832	1.15947	gi|291001083|ref|XP_002683108.1|;gi|284096737|gb|EFC50364.1|	gi|291001083|ref|XP_002683108.1|;gi|284096737|gb|EFC50364.1|	>gi|291001083|ref|XP_002683108.1| predicted protein [Naegleria gruberi strain NEG-M];>gi|284096737|gb|EFC50364.1| predicted protein [Naegleria gruberi]
31.0356	31.1303	30.4942	30.5718	30.4779	30.873	3	3					27	27	27	55.2	55.2	55.2	69.002	0	125.04	10657000000	174	31.0356	30.5718	0.725092	0.463764	0.458803	0.564824	0.245782	0.742066	gi|290998794|ref|XP_002681965.1|;gi|284095591|gb|EFC49221.1|	gi|290998794|ref|XP_002681965.1|;gi|284095591|gb|EFC49221.1|	>gi|290998794|ref|XP_002681965.1| calponin homology domain-containing protein [Naegleria gruberi strain NEG-M];>gi|284095591|gb|EFC49221.1| calponin homology domain-containing protein [Naegleria gruberi]
26.0141	26.03	25.586	25.5488	25.5519	25.9444	3	3					4	4	4	21.8	21.8	21.8	40.061	0	18.038	329670000	14	26.0141	25.5519	0.725877	0.462202	0.424808	0.603965	0.195008	0.658888	gi|290991087|ref|XP_002678167.1|;gi|284091778|gb|EFC45423.1|	gi|290991087|ref|XP_002678167.1|;gi|284091778|gb|EFC45423.1|	>gi|290991087|ref|XP_002678167.1| predicted protein [Naegleria gruberi strain NEG-M];>gi|284091778|gb|EFC45423.1| predicted protein [Naegleria gruberi]
29.5659	29.6492	28.9214	29.1043	29.0273	29.4571	3	3					23	23	23	69.2	69.2	69.2	54.45	0	99.478	3889500000	122	29.5659	29.1043	0.726183	0.461594	0.276496	0.699508	0.18263	0.499939	gi|290983174|ref|XP_002674304.1|;gi|284087893|gb|EFC41560.1|	gi|290983174|ref|XP_002674304.1|;gi|284087893|gb|EFC41560.1|	>gi|290983174|ref|XP_002674304.1| ZPR1 zinc finger protein [Naegleria gruberi strain NEG-M];>gi|284087893|gb|EFC41560.1| ZPR1 zinc finger protein [Naegleria gruberi]
29.573	29.6048	29.1483	29.1121	28.9368	29.3475	3	3					7	7	7	39.3	39.3	39.3	29.894	0	55.623	3903500000	47	29.573	29.1121	0.726529	0.460907	0.752401	0.435927	0.309881	1.0714	gi|290984099|ref|XP_002674765.1|;gi|284088357|gb|EFC42021.1|	gi|290984099|ref|XP_002674765.1|;gi|284088357|gb|EFC42021.1|	>gi|290984099|ref|XP_002674765.1| predicted protein [Naegleria gruberi strain NEG-M];>gi|284088357|gb|EFC42021.1| predicted protein [Naegleria gruberi]
27.7645	28.1037	27.5325	27.633	26.8173	27.3051	3	3					2	2	2	39.8	39.8	39.8	13.491	0	26.516	1158500000	16	27.7645	27.3051	0.727292	0.459393	0.883318	0.379411	0.548473	1.40902	gi|290985915|ref|XP_002675670.1|;gi|284089268|gb|EFC42926.1|	gi|290985915|ref|XP_002675670.1|;gi|284089268|gb|EFC42926.1|	>gi|290985915|ref|XP_002675670.1| predicted protein [Naegleria gruberi strain NEG-M];>gi|284089268|gb|EFC42926.1| predicted protein [Naegleria gruberi]
25.9773	25.7409	25.2488	25.1814	25.2821	25.3015	3	3					5	5	5	18.2	18.2	18.2	54.196	0	10.386	277810000	9	25.7409	25.2821	0.727575	0.458832	0.855112	0.386908	0.400688	1.26095	gi|290991851|ref|XP_002678548.1|;gi|284092161|gb|EFC45804.1|	gi|290991851|ref|XP_002678548.1|;gi|284092161|gb|EFC45804.1|	>gi|290991851|ref|XP_002678548.1| predicted protein [Naegleria gruberi strain NEG-M];>gi|284092161|gb|EFC45804.1| predicted protein [Naegleria gruberi]
25.4034	24.7766	25.0238	25.2159	24.5655	24.3151	3	3					5	5	5	10.5	10.5	10.5	84.673	0	11.875	192470000	14	25.0238	24.5655	0.727838	0.458311	0.496404	0.512802	0.369119	0.869516	gi|290978322|ref|XP_002671885.1|;gi|284085457|gb|EFC39141.1|	gi|290978322|ref|XP_002671885.1|;gi|284085457|gb|EFC39141.1|	>gi|290978322|ref|XP_002671885.1| predicted protein [Naegleria gruberi strain NEG-M];>gi|284085457|gb|EFC39141.1| predicted protein [Naegleria gruberi]
24.5711	23.911	22.374	23.7591	23.4527	23.2648	3	3					3	3	3	12.2	12.2	12.2	36.063	0	6.6913	80539000	10	23.911	23.4527	0.727843	0.4583	0.0661386	0.905801	0.126499	0.165006	gi|290990000|ref|XP_002677625.1|;gi|284091233|gb|EFC44881.1|	gi|290990000|ref|XP_002677625.1|;gi|284091233|gb|EFC44881.1|	>gi|290990000|ref|XP_002677625.1| predicted protein [Naegleria gruberi strain NEG-M];>gi|284091233|gb|EFC44881.1| predicted protein [Naegleria gruberi]
33.8643	33.9599	33.4324	33.4064	33.1666	33.8248	3	3					19	19	19	83.7	83.7	83.7	17.645	0	152.81	77751000000	160	33.8643	33.4064	0.728033	0.457924	0.496545	0.536588	0.286275	0.814166	gi|290994334|ref|XP_002679787.1|;gi|284093405|gb|EFC47043.1|	gi|290994334|ref|XP_002679787.1|;gi|284093405|gb|EFC47043.1|	>gi|290994334|ref|XP_002679787.1| hypothetical protein NAEGRDRAFT_78926 [Naegleria gruberi strain NEG-M];>gi|284093405|gb|EFC47043.1| hypothetical protein NAEGRDRAFT_78926 [Naegleria gruberi]
23.6396	23.9782	23.1079	NaN	23.3291	23.0386	3	2					2	2	2	8	8	8	43.761	0	7.4135	60173000	11	23.6396	23.1838	0.729108	0.455795	0.47054	0.518488	0.391395	0.880576	gi|290985784|ref|XP_002675605.1|;gi|284089202|gb|EFC42861.1|	gi|290985784|ref|XP_002675605.1|;gi|284089202|gb|EFC42861.1|	>gi|290985784|ref|XP_002675605.1| predicted protein [Naegleria gruberi strain NEG-M];>gi|284089202|gb|EFC42861.1| predicted protein [Naegleria gruberi]
24.351	24.7179	24.722	24.2052	24.3201	NaN	3	2					6	6	6	13.1	13.1	13.1	84.147	0	12.495	116680000	15	24.7179	24.2627	0.729391	0.455235	0.869666	0.403005	0.3343	1.26406	gi|290990788|ref|XP_002678018.1|;gi|284091628|gb|EFC45274.1|;gi|290970656|ref|XP_002668208.1|;gi|284081468|gb|EFC35464.1|	gi|290990788|ref|XP_002678018.1|;gi|284091628|gb|EFC45274.1|	>gi|290990788|ref|XP_002678018.1| ubiquitin-conjugating enzyme family protein [Naegleria gruberi strain NEG-M];>gi|284091628|gb|EFC45274.1| ubiquitin-conjugating enzyme family protein [Naegleria gruberi]
24.1678	23.8692	24.3853	NaN	23.5874	23.84	3	2					4	4	4	9.2	9.2	9.2	121.42	0	6.1371	92479000	5	24.1678	23.7137	0.729982	0.454067	0.850792	0.390458	0.427058	1.35639	gi|290987375|ref|XP_002676398.1|;gi|284090000|gb|EFC43654.1|	gi|290987375|ref|XP_002676398.1|;gi|284090000|gb|EFC43654.1|	>gi|290987375|ref|XP_002676398.1| predicted protein [Naegleria gruberi strain NEG-M];>gi|284090000|gb|EFC43654.1| predicted protein [Naegleria gruberi]
27.1144	27.3285	26.5349	26.6603	26.6927	26.6193	3	3					5	5	5	39.7	39.7	39.7	19.621	0	49.078	715170000	23	27.1144	26.6603	0.729988	0.454056	0.634786	0.461105	0.33514	0.991542	gi|291001449|ref|XP_002683291.1|;gi|284096920|gb|EFC50547.1|	gi|291001449|ref|XP_002683291.1|;gi|284096920|gb|EFC50547.1|	>gi|291001449|ref|XP_002683291.1| predicted protein [Naegleria gruberi strain NEG-M];>gi|284096920|gb|EFC50547.1| predicted protein [Naegleria gruberi]
27.473	27.584	26.9006	27.0194	26.8769	27.3433	3	3					5	5	5	35.1	35.1	35.1	22.311	0	35.223	919050000	28	27.473	27.0194	0.730206	0.453625	0.400869	0.594637	0.239319	0.678454	gi|290977800|ref|XP_002671625.1|;gi|284085195|gb|EFC38881.1|	gi|290977800|ref|XP_002671625.1|;gi|284085195|gb|EFC38881.1|	>gi|290977800|ref|XP_002671625.1| predicted protein [Naegleria gruberi strain NEG-M];>gi|284085195|gb|EFC38881.1| predicted protein [Naegleria gruberi]
27.8206	27.8331	27.4176	27.3673	27.204	27.4845	3	3					16	16	16	45.1	45.1	45.1	56.912	0	67.232	1126700000	56	27.8206	27.3673	0.730353	0.453335	0.999273	0.386587	0.338495	1.30748	gi|291000186|ref|XP_002682660.1|;gi|284096288|gb|EFC49916.1|	gi|291000186|ref|XP_002682660.1|;gi|284096288|gb|EFC49916.1|	>gi|291000186|ref|XP_002682660.1| predicted protein [Naegleria gruberi strain NEG-M];>gi|284096288|gb|EFC49916.1| predicted protein [Naegleria gruberi]
24.942	25.4793	24.4076	24.4897	NaN	NaN	3	1					2	2	2	5	5	5	51.397	0	6.002	119890000	5	24.942	24.4897	0.730835	0.452383	0	0.931912	0.453334	0	gi|290996670|ref|XP_002680905.1|;gi|284094527|gb|EFC48161.1|	gi|290996670|ref|XP_002680905.1|;gi|284094527|gb|EFC48161.1|	>gi|290996670|ref|XP_002680905.1| hypothetical protein NAEGRDRAFT_78596 [Naegleria gruberi strain NEG-M];>gi|284094527|gb|EFC48161.1| hypothetical protein NAEGRDRAFT_78596 [Naegleria gruberi]
27.391	27.6481	26.7694	26.732	26.9392	27.2048	3	3					9	9	9	37.6	37.6	37.6	38.567	0	38.324	870120000	54	27.391	26.9392	0.731136	0.451788	0.454928	0.547105	0.310855	0.787842	gi|290976313|ref|XP_002670885.1|;gi|284084448|gb|EFC38141.1|	gi|290976313|ref|XP_002670885.1|;gi|284084448|gb|EFC38141.1|	>gi|290976313|ref|XP_002670885.1| predicted protein [Naegleria gruberi strain NEG-M];>gi|284084448|gb|EFC38141.1| predicted protein [Naegleria gruberi]
28.2353	28.2799	27.8313	27.7839	27.7266	28.0323	3	3					15	15	15	28.9	28.9	28.9	83.073	0	83.319	1575800000	72	28.2353	27.7839	0.731329	0.451408	0.717129	0.462567	0.267881	0.989321	gi|290980119|ref|XP_002672780.1|;gi|284086359|gb|EFC40036.1|	gi|290980119|ref|XP_002672780.1|;gi|284086359|gb|EFC40036.1|	>gi|290980119|ref|XP_002672780.1| neuroguidin-like protein [Naegleria gruberi strain NEG-M];>gi|284086359|gb|EFC40036.1| neuroguidin-like protein [Naegleria gruberi]
26.5008	26.5256	26.0297	26.0361	26.0503	26.2593	3	3					7	7	7	40.1	40.1	40.1	26.044	0	30.666	465130000	26	26.5008	26.0503	0.731819	0.450441	0.59955	0.517199	0.236729	0.855454	gi|290978154|ref|XP_002671801.1|;gi|284085373|gb|EFC39057.1|	gi|290978154|ref|XP_002671801.1|;gi|284085373|gb|EFC39057.1|	>gi|290978154|ref|XP_002671801.1| vesicle transport v-snare protein [Naegleria gruberi strain NEG-M];>gi|284085373|gb|EFC39057.1| vesicle transport v-snare protein [Naegleria gruberi]
25.2711	25.8922	25.5711	25.1225	24.8663	25.3999	3	3					4	4	4	54.7	54.7	54.7	16.187	0	29.205	257120000	28	25.5711	25.1225	0.732708	0.448689	0.883964	0.384589	0.448599	1.33342	gi|290993476|ref|XP_002679359.1|;gi|284092975|gb|EFC46615.1|	gi|290993476|ref|XP_002679359.1|;gi|284092975|gb|EFC46615.1|	>gi|290993476|ref|XP_002679359.1| hypothetical protein NAEGRDRAFT_79089 [Naegleria gruberi strain NEG-M];>gi|284092975|gb|EFC46615.1| hypothetical protein NAEGRDRAFT_79089 [Naegleria gruberi]
27.7635	27.4849	27.1954	26.9922	27.1839	27.0364	3	3					8	8	8	53.5	53.5	53.5	18.176	0	22.059	957590000	28	27.4849	27.0364	0.732843	0.448423	1.10972	0.363181	0.410456	1.49839	gi|290994292|ref|XP_002679766.1|;gi|284093384|gb|EFC47022.1|	gi|290994292|ref|XP_002679766.1|;gi|284093384|gb|EFC47022.1|	>gi|290994292|ref|XP_002679766.1| predicted protein [Naegleria gruberi strain NEG-M];>gi|284093384|gb|EFC47022.1| predicted protein [Naegleria gruberi]
26.5692	26.8275	26.2121	26.0835	26.1222	26.3786	3	3					4	4	4	17	17	17	25.651	0	6.119	515610000	11	26.5692	26.1222	0.733537	0.447058	0.783796	0.422048	0.341516	1.13464	gi|291001619|ref|XP_002683376.1|;gi|284097005|gb|EFC50632.1|	gi|291001619|ref|XP_002683376.1|;gi|284097005|gb|EFC50632.1|	>gi|291001619|ref|XP_002683376.1| predicted protein [Naegleria gruberi strain NEG-M];>gi|284097005|gb|EFC50632.1| predicted protein [Naegleria gruberi]
29.0095	28.9583	28.4325	28.4593	28.5143	28.5761	3	3					14	14	14	66.1	66.1	66.1	26.044	0	64.023	2538800000	58	28.9583	28.5143	0.735102	0.443983	0.688453	0.464601	0.283543	0.986437	gi|290989337|ref|XP_002677294.1|;gi|284090901|gb|EFC44550.1|	gi|290989337|ref|XP_002677294.1|;gi|284090901|gb|EFC44550.1|	>gi|290989337|ref|XP_002677294.1| predicted protein [Naegleria gruberi strain NEG-M];>gi|284090901|gb|EFC44550.1| predicted protein [Naegleria gruberi]
25.0743	25.2169	25.3713	24.7066	24.9218	24.7731	3	3					3	3	3	32.3	32.3	32.3	19.31	0	7.8433	195460000	8	25.2169	24.7731	0.735199	0.443794	1.76943	0.273429	0.420333	2.03286	gi|290987676|ref|XP_002676548.1|;gi|290972067|ref|XP_002668783.1|;gi|284090151|gb|EFC43804.1|;gi|284082304|gb|EFC36039.1|	gi|290987676|ref|XP_002676548.1|;gi|290972067|ref|XP_002668783.1|;gi|284090151|gb|EFC43804.1|;gi|284082304|gb|EFC36039.1|	>gi|290987676|ref|XP_002676548.1| hypothetical protein NAEGRDRAFT_68229 [Naegleria gruberi strain NEG-M];>gi|290972067|ref|XP_002668783.1| hypothetical protein NAEGRDRAFT_76296 [Naegleria gruberi strain NEG-M];>gi|284090151|gb|EFC43804.1| hypothetical prot
23.8995	23.9613	24.1268	23.1333	23.7166	23.5175	3	3					2	2	2	8.4	8.4	8.4	41.697	0	5.1622	82871000	6	23.9613	23.5175	0.735199	0.443794	1.36962	0.290015	0.540045	1.90062	gi|290982099|ref|XP_002673768.1|;gi|284087354|gb|EFC41024.1|	gi|290982099|ref|XP_002673768.1|;gi|284087354|gb|EFC41024.1|	>gi|290982099|ref|XP_002673768.1| predicted protein [Naegleria gruberi strain NEG-M];>gi|284087354|gb|EFC41024.1| predicted protein [Naegleria gruberi]
23.858	23.7339	23.5966	23.5318	22.9773	23.2902	3	3					3	3	3	21.9	21.9	21.9	17.716	0	7.1277	70218000	12	23.7339	23.2902	0.735288	0.443619	1.2262	0.316	0.463057	1.66929	gi|290992741|ref|XP_002678992.1|;gi|284092607|gb|EFC46248.1|	gi|290992741|ref|XP_002678992.1|;gi|284092607|gb|EFC46248.1|	>gi|290992741|ref|XP_002678992.1| predicted protein [Naegleria gruberi strain NEG-M];>gi|284092607|gb|EFC46248.1| predicted protein [Naegleria gruberi]
25.7029	25.716	25.5195	25.3614	25.2285	25.2596	3	3					5	5	5	22	22	22	37.463	0	12.919	273370000	29	25.7029	25.2596	0.735444	0.443312	2.07443	0.267573	0.362981	2.07347	gi|290977186|ref|XP_002671319.1|;gi|284084887|gb|EFC38575.1|	gi|290977186|ref|XP_002671319.1|;gi|284084887|gb|EFC38575.1|	>gi|290977186|ref|XP_002671319.1| predicted protein [Naegleria gruberi strain NEG-M];>gi|284084887|gb|EFC38575.1| predicted protein [Naegleria gruberi]
26.4345	26.4431	26.1409	26.2146	25.7456	25.9934	3	3					4	4	4	23.2	23.2	23.2	37.075	0	19.357	445880000	22	26.4345	25.9934	0.736565	0.441116	0.99094	0.386648	0.354958	1.32466	gi|290990014|ref|XP_002677632.1|;gi|284091240|gb|EFC44888.1|	gi|290990014|ref|XP_002677632.1|;gi|284091240|gb|EFC44888.1|	>gi|290990014|ref|XP_002677632.1| predicted protein [Naegleria gruberi strain NEG-M];>gi|284091240|gb|EFC44888.1| predicted protein [Naegleria gruberi]
26.9539	27.1475	27.0958	26.6555	26.9472	26.6427	3	3					7	7	7	27.7	27.7	27.7	39.18	0	31.022	730220000	20	27.0958	26.6555	0.737015	0.440235	1.29293	0.36291	0.317303	1.47557	gi|290984673|ref|XP_002675051.1|;gi|284088645|gb|EFC42307.1|	gi|290984673|ref|XP_002675051.1|;gi|284088645|gb|EFC42307.1|	>gi|290984673|ref|XP_002675051.1| hypothetical protein NAEGRDRAFT_80442 [Naegleria gruberi strain NEG-M];>gi|284088645|gb|EFC42307.1| hypothetical protein NAEGRDRAFT_80442 [Naegleria gruberi]
33.4228	33.3335	33.0372	32.8635	32.8936	33.0297	3	3					11	11	11	93.9	93.9	93.9	13.179	0	131.82	58204000000	154	33.3335	32.8936	0.737176	0.439919	1.23842	0.362714	0.335574	1.47667	gi|290981024|ref|XP_002673231.1|;gi|284086813|gb|EFC40487.1|	gi|290981024|ref|XP_002673231.1|;gi|284086813|gb|EFC40487.1|	>gi|290981024|ref|XP_002673231.1| predicted protein [Naegleria gruberi strain NEG-M];>gi|284086813|gb|EFC40487.1| predicted protein [Naegleria gruberi]
29.6539	29.6364	28.9182	29.1338	29.1974	29.4022	3	3					10	10	10	83.7	83.7	83.7	16.666	0	63.488	4047100000	56	29.6364	29.1974	0.737645	0.439001	0.24494	0.735105	0.158389	0.445495	gi|290990650|ref|XP_002677949.1|;gi|284091559|gb|EFC45205.1|	gi|290990650|ref|XP_002677949.1|;gi|284091559|gb|EFC45205.1|	>gi|290990650|ref|XP_002677949.1| predicted protein [Naegleria gruberi strain NEG-M];>gi|284091559|gb|EFC45205.1| predicted protein [Naegleria gruberi]
30.3683	30.3727	29.7798	29.9307	29.8062	30.1312	3	3					30	30	30	55.4	55.4	55.4	93.156	0	176.6	6698200000	160	30.3683	29.9307	0.738384	0.437557	0.425098	0.591789	0.217546	0.683062	gi|290994134|ref|XP_002679687.1|;gi|284093305|gb|EFC46943.1|	gi|290994134|ref|XP_002679687.1|;gi|284093305|gb|EFC46943.1|	>gi|290994134|ref|XP_002679687.1| EF-hand domain-containing protein [Naegleria gruberi strain NEG-M];>gi|284093305|gb|EFC46943.1| EF-hand domain-containing protein [Naegleria gruberi]
24.973	25.2954	24.4669	24.5365	24.3582	24.6714	3	3					5	5	5	50.4	50.4	50.4	12.967	0	14.965	161260000	18	24.973	24.5365	0.738894	0.43656	0.688524	0.430101	0.389751	1.08982	gi|291000614|ref|XP_002682874.1|;gi|284096502|gb|EFC50130.1|	gi|291000614|ref|XP_002682874.1|;gi|284096502|gb|EFC50130.1|	>gi|291000614|ref|XP_002682874.1| predicted protein [Naegleria gruberi strain NEG-M];>gi|284096502|gb|EFC50130.1| predicted protein [Naegleria gruberi]
32.2626	32.3076	32.062	31.8269	31.6141	31.8612	3	3					12	12	2	64.5	64.5	12.3	18.046	0	82.376	25085000000	86	32.2626	31.8269	0.73934	0.43569	1.82962	0.257787	0.443347	2.1312	gi|290984649|ref|XP_002675039.1|;gi|290984645|ref|XP_002675037.1|;gi|284088633|gb|EFC42295.1|;gi|284088631|gb|EFC42293.1|	gi|290984649|ref|XP_002675039.1|;gi|290984645|ref|XP_002675037.1|;gi|284088633|gb|EFC42295.1|;gi|284088631|gb|EFC42293.1|	>gi|290984649|ref|XP_002675039.1| Heat-shock protein [Naegleria gruberi strain NEG-M];>gi|290984645|ref|XP_002675037.1| predicted protein [Naegleria gruberi strain NEG-M];>gi|284088633|gb|EFC42295.1| Heat-shock protein [Naegleria gruberi];>gi|284088631|gb|
27.4737	27.4641	26.7829	27.0285	26.7135	27.2211	3	3					8	8	8	27.8	27.8	27.8	44.743	0	53.513	874770000	40	27.4641	27.0285	0.739401	0.435572	0.391145	0.594758	0.252536	0.678192	gi|290979001|ref|XP_002672223.1|;gi|284085798|gb|EFC39479.1|	gi|290979001|ref|XP_002672223.1|;gi|284085798|gb|EFC39479.1|	>gi|290979001|ref|XP_002672223.1| predicted protein [Naegleria gruberi strain NEG-M];>gi|284085798|gb|EFC39479.1| predicted protein [Naegleria gruberi]
24.0934	24.4359	NaN	NaN	23.8291	NaN	2	1					2	2	2	6	6	6	80.898	0	3.9868	83189000	5	24.2646	23.8291	0.739425	0.435524	0	0.922593	0.435524	0	gi|291000288|ref|XP_002682711.1|;gi|284096339|gb|EFC49967.1|	gi|291000288|ref|XP_002682711.1|;gi|284096339|gb|EFC49967.1|	>gi|291000288|ref|XP_002682711.1| predicted protein [Naegleria gruberi strain NEG-M];>gi|284096339|gb|EFC49967.1| predicted protein [Naegleria gruberi]
29.6967	29.9389	29.1119	29.2333	29.2622	29.4351	3	3					14	14	14	82.6	82.6	82.6	17.027	0	55.678	4415400000	55	29.6967	29.2622	0.73997	0.434462	0.464534	0.554954	0.272263	0.770388	gi|290987824|ref|XP_002676622.1|;gi|284090225|gb|EFC43878.1|	gi|290987824|ref|XP_002676622.1|;gi|284090225|gb|EFC43878.1|	>gi|290987824|ref|XP_002676622.1| predicted protein [Naegleria gruberi strain NEG-M];>gi|284090225|gb|EFC43878.1| predicted protein [Naegleria gruberi]
24.4943	24.6192	24.6026	24.442	NaN	23.8953	3	2					2	2	2	9.4	9.4	9.4	50.83	0	7.9099	124380000	8	24.6026	24.1687	0.740225	0.433964	0.822731	0.395508	0.403388	1.30155	gi|290994979|ref|XP_002680109.1|;gi|284093728|gb|EFC47365.1|	gi|290994979|ref|XP_002680109.1|;gi|284093728|gb|EFC47365.1|	>gi|290994979|ref|XP_002680109.1| tubulin tyrosine ligase [Naegleria gruberi strain NEG-M];>gi|284093728|gb|EFC47365.1| tubulin tyrosine ligase [Naegleria gruberi]
32.4782	32.4399	31.932	32.006	31.9777	32.2469	3	3					18	18	18	54.8	54.8	54.8	34.963	0	137.8	29076000000	137	32.4399	32.006	0.74029	0.433838	0.454886	0.587287	0.206468	0.69832	gi|290995975|ref|XP_002680558.1|;gi|284094179|gb|EFC47814.1|	gi|290995975|ref|XP_002680558.1|;gi|284094179|gb|EFC47814.1|	>gi|290995975|ref|XP_002680558.1| sap DNA-binding domain-containing protein [Naegleria gruberi strain NEG-M];>gi|284094179|gb|EFC47814.1| sap DNA-binding domain-containing protein [Naegleria gruberi]
NaN	23.5036	23.3637	NaN	22.9687	23.0366	2	2					7	7	7	5.8	5.8	5.8	205.22	0	16.181	41104000	12	23.4337	23.0026	0.741738	0.431019	1.50825	0.291211	0.431019	2.42495	gi|290992230|ref|XP_002678737.1|;gi|284092351|gb|EFC45993.1|	gi|290992230|ref|XP_002678737.1|;gi|284092351|gb|EFC45993.1|	>gi|290992230|ref|XP_002678737.1| sen1 helicase [Naegleria gruberi strain NEG-M];>gi|284092351|gb|EFC45993.1| sen1 helicase [Naegleria gruberi]
24.6798	24.8726	25.1555	24.2241	NaN	24.6612	3	2					6	6	6	14.4	14.4	14.4	69.77	0	15.858	135490000	14	24.8726	24.4426	0.742279	0.429966	0.815456	0.385454	0.460014	1.34689	gi|290991727|ref|XP_002678486.1|;gi|284092099|gb|EFC45742.1|	gi|290991727|ref|XP_002678486.1|;gi|284092099|gb|EFC45742.1|	>gi|290991727|ref|XP_002678486.1| predicted protein [Naegleria gruberi strain NEG-M];>gi|284092099|gb|EFC45742.1| predicted protein [Naegleria gruberi]
27.1472	26.6979	26.923	26.4855	26.4933	26.5669	3	3					8	8	8	34.4	34.4	34.4	41.354	0	20.096	654600000	27	26.923	26.4933	0.742423	0.429686	1.4327	0.305743	0.407468	1.75418	gi|290992222|ref|XP_002678733.1|;gi|284092347|gb|EFC45989.1|	gi|290992222|ref|XP_002678733.1|;gi|284092347|gb|EFC45989.1|	>gi|290992222|ref|XP_002678733.1| choline kinase domain-containing protein [Naegleria gruberi strain NEG-M];>gi|284092347|gb|EFC45989.1| choline kinase domain-containing protein [Naegleria gruberi]
29.2272	29.0549	28.8661	28.6266	28.3884	28.7939	3	3					5	5	5	60.8	60.8	60.8	13.216	0	60.965	2830800000	39	29.0549	28.6266	0.743111	0.42835	1.32902	0.30036	0.44644	1.7357	gi|290975652|ref|XP_002670556.1|;gi|284084116|gb|EFC37812.1|	gi|290975652|ref|XP_002670556.1|;gi|284084116|gb|EFC37812.1|	>gi|290975652|ref|XP_002670556.1| ferredoxin [Naegleria gruberi strain NEG-M];>gi|284084116|gb|EFC37812.1| ferredoxin [Naegleria gruberi]
NaN	NaN	24.9254	24.1883	24.8061	NaN	1	2					2	2	2	4.8	4.8	4.8	128.88	0.00080841	3.5258	113570000	5	24.9254	24.4972	0.743162	0.428251	0	0.9893	0.42825	0	gi|290976076|ref|XP_002670767.1|;gi|284084329|gb|EFC38023.1|	gi|290976076|ref|XP_002670767.1|;gi|284084329|gb|EFC38023.1|	>gi|290976076|ref|XP_002670767.1| predicted protein [Naegleria gruberi strain NEG-M];>gi|284084329|gb|EFC38023.1| predicted protein [Naegleria gruberi]
28.7251	28.7713	28.1489	28.297	28.5571	28.2277	3	3					3	3	3	26.3	26.3	26.3	21.331	0	18.122	2217000000	19	28.7251	28.297	0.743222	0.428135	0.348089	0.660447	0.187873	0.580018	gi|290986362|ref|XP_002675893.1|;gi|284089492|gb|EFC43149.1|	gi|290986362|ref|XP_002675893.1|;gi|284089492|gb|EFC43149.1|	>gi|290986362|ref|XP_002675893.1| EF-hand domain-containing protein [Naegleria gruberi strain NEG-M];>gi|284089492|gb|EFC43149.1| EF-hand domain-containing protein [Naegleria gruberi]
28.3117	28.2322	27.5924	27.8045	27.7583	28.1058	3	3					8	8	8	50.7	50.7	50.7	25.478	0	33.785	1583500000	29	28.2322	27.8045	0.743428	0.427736	0.243964	0.737493	0.15591	0.442412	gi|290980978|ref|XP_002673208.1|;gi|284086790|gb|EFC40464.1|	gi|290980978|ref|XP_002673208.1|;gi|284086790|gb|EFC40464.1|	>gi|290980978|ref|XP_002673208.1| predicted protein [Naegleria gruberi strain NEG-M];>gi|284086790|gb|EFC40464.1| predicted protein [Naegleria gruberi]
30.8516	30.9418	30.3893	30.4242	30.3836	30.7043	3	3					12	12	12	39.6	39.6	39.6	33.434	0	89.796	9753400000	88	30.8516	30.4242	0.7436	0.427401	0.490257	0.562641	0.223525	0.7485	gi|290996979|ref|XP_002681059.1|;gi|284094682|gb|EFC48315.1|	gi|290996979|ref|XP_002681059.1|;gi|284094682|gb|EFC48315.1|	>gi|290996979|ref|XP_002681059.1| RRM domain-containing protein [Naegleria gruberi strain NEG-M];>gi|284094682|gb|EFC48315.1| RRM domain-containing protein [Naegleria gruberi]
NaN	22.3749	NaN	22.0096	NaN	21.8871	1	2					3	3	3	6.3	6.3	6.3	79.486	0	6.9042	20942000	8	22.3749	21.9483	0.744053	0.426523	0	0.964767	0.426523	0	gi|290985307|ref|XP_002675367.1|;gi|284088963|gb|EFC42623.1|	gi|290985307|ref|XP_002675367.1|;gi|284088963|gb|EFC42623.1|	>gi|290985307|ref|XP_002675367.1| bromodomain-containing protein [Naegleria gruberi strain NEG-M];>gi|284088963|gb|EFC42623.1| bromodomain-containing protein [Naegleria gruberi]
29.3313	29.3098	28.854	28.8841	28.6614	28.9904	3	3					17	17	17	48.2	48.2	48.2	59.112	0	101.99	3191000000	99	29.3098	28.8841	0.744507	0.425642	0.806527	0.418742	0.319717	1.12841	gi|290992717|ref|XP_002678980.1|;gi|284092595|gb|EFC46236.1|	gi|290992717|ref|XP_002678980.1|;gi|284092595|gb|EFC46236.1|	>gi|290992717|ref|XP_002678980.1| hypothetical protein NAEGRDRAFT_79168 [Naegleria gruberi strain NEG-M];>gi|284092595|gb|EFC46236.1| hypothetical protein NAEGRDRAFT_79168 [Naegleria gruberi]
25.1334	25.1975	24.9769	24.3146	24.803	24.7081	3	3					4	4	4	31.4	31.4	31.4	19.805	0	10.351	182220000	13	25.1334	24.7081	0.744661	0.425344	1.40979	0.291887	0.49404	1.87669	gi|290972494|ref|XP_002668987.1|;gi|284082527|gb|EFC36243.1|	gi|290972494|ref|XP_002668987.1|;gi|284082527|gb|EFC36243.1|	>gi|290972494|ref|XP_002668987.1| predicted protein [Naegleria gruberi strain NEG-M];>gi|284082527|gb|EFC36243.1| predicted protein [Naegleria gruberi]
24.6853	24.6359	24.5387	NaN	24.2395	24.1828	3	2					3	3	3	6.5	6.5	6.5	69.669	0	4.142	119570000	6	24.6359	24.2112	0.744985	0.424717	2.20057	0.234806	0.408792	2.56367	gi|290981245|ref|XP_002673341.1|;gi|284086924|gb|EFC40597.1|	gi|290981245|ref|XP_002673341.1|;gi|284086924|gb|EFC40597.1|	>gi|290981245|ref|XP_002673341.1| predicted protein [Naegleria gruberi strain NEG-M];>gi|284086924|gb|EFC40597.1| predicted protein [Naegleria gruberi]
24.705	24.4692	24.2722	24.1963	23.3005	24.0451	3	3					2	2	2	2.9	2.9	2.9	100.72	0	4.0947	113560000	8	24.4692	24.0451	0.745285	0.424135	0.979349	0.345538	0.634881	1.57219	gi|290974590|ref|XP_002670028.1|;gi|284083582|gb|EFC37284.1|	gi|290974590|ref|XP_002670028.1|;gi|284083582|gb|EFC37284.1|	>gi|290974590|ref|XP_002670028.1| predicted protein [Naegleria gruberi strain NEG-M];>gi|284083582|gb|EFC37284.1| predicted protein [Naegleria gruberi]
NaN	25.4113	NaN	NaN	24.9872	NaN	1	1					3	3	3	5.5	5.5	5.5	95.338	0	6.7136	103200000	7	25.4113	24.9872	0.745328	0.424053	0	0.969401	0.424053	0	gi|290983760|ref|XP_002674596.1|;gi|284088187|gb|EFC41852.1|	gi|290983760|ref|XP_002674596.1|;gi|284088187|gb|EFC41852.1|	>gi|290983760|ref|XP_002674596.1| hypothetical protein NAEGRDRAFT_80608 [Naegleria gruberi strain NEG-M];>gi|284088187|gb|EFC41852.1| hypothetical protein NAEGRDRAFT_80608 [Naegleria gruberi]
25.9638	26.0058	25.326	25.0991	25.5401	25.6657	3	3					5	5	5	15.6	15.6	15.6	67.647	0	29.295	304380000	19	25.9638	25.5401	0.7455	0.423719	0.519708	0.511923	0.330245	0.871177	gi|290995025|ref|XP_002680132.1|;gi|284093751|gb|EFC47388.1|	gi|290995025|ref|XP_002680132.1|;gi|284093751|gb|EFC47388.1|	>gi|290995025|ref|XP_002680132.1| hypothetical protein NAEGRDRAFT_57389 [Naegleria gruberi strain NEG-M];>gi|284093751|gb|EFC47388.1| hypothetical protein NAEGRDRAFT_57389 [Naegleria gruberi]
24.6287	24.8492	24.0337	24.5094	24.1583	24.2056	3	3					6	6	6	13.8	13.8	13.8	58.16	0	15.198	130210000	19	24.6287	24.2056	0.745808	0.423124	0.327489	0.660883	0.21279	0.579454	gi|290981560|ref|XP_002673498.1|;gi|284087082|gb|EFC40754.1|	gi|290981560|ref|XP_002673498.1|;gi|284087082|gb|EFC40754.1|	>gi|290981560|ref|XP_002673498.1| hypothetical protein NAEGRDRAFT_80899 [Naegleria gruberi strain NEG-M];>gi|284087082|gb|EFC40754.1| hypothetical protein NAEGRDRAFT_80899 [Naegleria gruberi]
24.5317	24.9828	24.971	24.5486	24.706	24.5275	3	3					2	2	2	18.2	18.2	18.2	14.358	0	6.0737	162670000	8	24.971	24.5486	0.746214	0.422338	0.669887	0.497772	0.23441	0.905904	gi|290984599|ref|XP_002675014.1|;gi|284088608|gb|EFC42270.1|	gi|290984599|ref|XP_002675014.1|;gi|284088608|gb|EFC42270.1|	>gi|290984599|ref|XP_002675014.1| predicted protein [Naegleria gruberi strain NEG-M];>gi|284088608|gb|EFC42270.1| predicted protein [Naegleria gruberi]
25.4354	25.2091	24.7072	24.7868	24.761	24.927	3	3					2	2	2	18	18	18	11.681	0	4.1052	197070000	9	25.2091	24.7868	0.746229	0.42231	0.590144	0.497697	0.292316	0.909913	gi|291001781|ref|XP_002683457.1|;gi|284097086|gb|EFC50713.1|	gi|291001781|ref|XP_002683457.1|;gi|284097086|gb|EFC50713.1|	>gi|291001781|ref|XP_002683457.1| predicted protein, partial [Naegleria gruberi strain NEG-M];>gi|284097086|gb|EFC50713.1| predicted protein, partial [Naegleria gruberi]
27.0644	27.1309	26.5582	26.5187	26.6422	26.9079	3	3					5	5	5	11.9	11.9	11.9	47.07	0	27.036	701130000	35	27.0644	26.6422	0.746331	0.422113	0.460002	0.574675	0.22821	0.726315	gi|290973647|ref|XP_002669559.1|;gi|284083108|gb|EFC36815.1|	gi|290973647|ref|XP_002669559.1|;gi|284083108|gb|EFC36815.1|	>gi|290973647|ref|XP_002669559.1| hypothetical protein NAEGRDRAFT_82106 [Naegleria gruberi strain NEG-M];>gi|284083108|gb|EFC36815.1| hypothetical protein NAEGRDRAFT_82106 [Naegleria gruberi]
28.1198	28.1669	27.5497	27.705	27.43	27.6982	3	3					5	5	5	8.8	8.8	8.8	76.988	0	20.261	1377600000	29	28.1198	27.6982	0.746571	0.421648	0.699258	0.441499	0.33441	1.0515	gi|290994881|ref|XP_002680060.1|;gi|284093679|gb|EFC47316.1|	gi|290994881|ref|XP_002680060.1|;gi|284093679|gb|EFC47316.1|	>gi|290994881|ref|XP_002680060.1| predicted protein [Naegleria gruberi strain NEG-M];>gi|284093679|gb|EFC47316.1| predicted protein [Naegleria gruberi]															POTASSIUM VOLTAGE-GATED CHANNEL SUBFAMILY A; TRANSPORT PROTEIN, ION CHANNEL; 1.2A {HOMO SAPIENS}	1.2E-7
24.6942	24.6409	24.2663	24.2196	24.3363	24.2195	3	3					4	4	4	37.3	37.3	37.3	31.093	0	16.306	134030000	17	24.6409	24.2196	0.746722	0.421356	0.917461	0.416434	0.275333	1.14648	gi|291000238|ref|XP_002682686.1|;gi|284096314|gb|EFC49942.1|	gi|291000238|ref|XP_002682686.1|;gi|284096314|gb|EFC49942.1|	>gi|291000238|ref|XP_002682686.1| predicted protein [Naegleria gruberi strain NEG-M];>gi|284096314|gb|EFC49942.1| predicted protein [Naegleria gruberi]
29.3024	29.2764	29.0049	28.8558	28.7513	29.0747	3	3					6	6	6	50	50	50	17.202	0	79.869	3298500000	54	29.2764	28.8558	0.747105	0.420618	1.04881	0.390189	0.30063	1.2811	gi|290983762|ref|XP_002674597.1|;gi|284088188|gb|EFC41853.1|	gi|290983762|ref|XP_002674597.1|;gi|284088188|gb|EFC41853.1|	>gi|290983762|ref|XP_002674597.1| prefoldin 5-like protein [Naegleria gruberi strain NEG-M];>gi|284088188|gb|EFC41853.1| prefoldin 5-like protein [Naegleria gruberi]
24.9706	24.9448	24.5985	24.5259	24.4968	24.997	3	3					4	4	4	11.4	11.4	11.4	42.937	0	15.298	168780000	17	24.9448	24.5259	0.748011	0.418869	0.337379	0.678438	0.164724	0.546076	gi|290992620|ref|XP_002678932.1|;gi|284092546|gb|EFC46188.1|	gi|290992620|ref|XP_002678932.1|;gi|284092546|gb|EFC46188.1|	>gi|290992620|ref|XP_002678932.1| hypothetical protein NAEGRDRAFT_57670 [Naegleria gruberi strain NEG-M];>gi|284092546|gb|EFC46188.1| hypothetical protein NAEGRDRAFT_57670 [Naegleria gruberi]
NaN	23.7346	NaN	23.2991	23.3158	23.3415	1	3					2	2	2	22.1	22.1	22.1	15.366	0	6.9946	53004000	9	23.7346	23.3158	0.748029	0.418833	0	0.936779	0.415809	0	gi|290994603|ref|XP_002679921.1|;gi|284093540|gb|EFC47177.1|	gi|290994603|ref|XP_002679921.1|;gi|284093540|gb|EFC47177.1|	>gi|290994603|ref|XP_002679921.1| hypothetical protein NAEGRDRAFT_64631 [Naegleria gruberi strain NEG-M];>gi|284093540|gb|EFC47177.1| hypothetical protein NAEGRDRAFT_64631 [Naegleria gruberi]
31.1995	31.1862	30.595	30.7694	30.5016	30.8616	3	3					8	8	8	63.5	63.5	63.5	14.672	0	175.37	11760000000	84	31.1862	30.7694	0.749079	0.416811	0.552324	0.511943	0.282731	0.865476	gi|290989818|ref|XP_002677534.1|;gi|284091142|gb|EFC44790.1|	gi|290989818|ref|XP_002677534.1|;gi|284091142|gb|EFC44790.1|	>gi|290989818|ref|XP_002677534.1| hypothetical protein NAEGRDRAFT_79649 [Naegleria gruberi strain NEG-M];>gi|284091142|gb|EFC44790.1| hypothetical protein NAEGRDRAFT_79649 [Naegleria gruberi]
23.6651	23.4096	NaN	23.0624	23.1209	23.124	2	3					3	3	3	4	4	4	118.93	0	9.8784	53551000	5	23.5374	23.1209	0.749231	0.416517	1.6644	0.272	0.434974	2.18935	gi|291001929|ref|XP_002683531.1|;gi|284097160|gb|EFC50787.1|	gi|291001929|ref|XP_002683531.1|;gi|284097160|gb|EFC50787.1|	>gi|291001929|ref|XP_002683531.1| predicted protein [Naegleria gruberi strain NEG-M];>gi|284097160|gb|EFC50787.1| predicted protein [Naegleria gruberi]
26.672	26.4403	26.1509	26.0261	NaN	NaN	3	1					3	3	3	9	9	9	36.402	0	5.6819	414080000	6	26.4403	26.0261	0.750429	0.414213	0	0.921803	0.394941	0	gi|291000430|ref|XP_002682782.1|;gi|284096410|gb|EFC50038.1|	gi|291000430|ref|XP_002682782.1|;gi|284096410|gb|EFC50038.1|	>gi|291000430|ref|XP_002682782.1| predicted protein [Naegleria gruberi strain NEG-M];>gi|284096410|gb|EFC50038.1| predicted protein [Naegleria gruberi]
26.0685	26.2038	25.8534	25.5757	25.9784	25.6549	3	3					6	6	6	26.9	26.9	26.9	27.681	0	9.3602	365660000	20	26.0685	25.6549	0.750767	0.413563	0.890454	0.410801	0.305552	1.17546	gi|290976360|ref|XP_002670908.1|;gi|284084472|gb|EFC38164.1|	gi|290976360|ref|XP_002670908.1|;gi|284084472|gb|EFC38164.1|	>gi|290976360|ref|XP_002670908.1| predicted protein [Naegleria gruberi strain NEG-M];>gi|284084472|gb|EFC38164.1| predicted protein [Naegleria gruberi]
27.2738	27.0869	26.9076	26.6745	26.3778	26.6839	3	3					6	6	6	28.9	28.9	28.9	37.45	0	37.13	725080000	23	27.0869	26.6745	0.751386	0.412374	1.60416	0.269941	0.510692	2.07699	gi|290981674|ref|XP_002673555.1|;gi|284087139|gb|EFC40811.1|	gi|290981674|ref|XP_002673555.1|;gi|284087139|gb|EFC40811.1|	>gi|290981674|ref|XP_002673555.1| predicted protein [Naegleria gruberi strain NEG-M];>gi|284087139|gb|EFC40811.1| predicted protein [Naegleria gruberi]
31.9013	32.0812	31.38	31.4896	31.4034	31.6196	3	3					8	8	8	42.9	42.9	42.9	20.479	0	123.11	20136000000	68	31.9013	31.4896	0.751707	0.411757	0.574646	0.507199	0.28331	0.886828	gi|290991021|ref|XP_002678134.1|;gi|284091745|gb|EFC45390.1|	gi|290991021|ref|XP_002678134.1|;gi|284091745|gb|EFC45390.1|	>gi|290991021|ref|XP_002678134.1| predicted protein [Naegleria gruberi strain NEG-M];>gi|284091745|gb|EFC45390.1| predicted protein [Naegleria gruberi]
25.094	25.0917	24.1332	24.5972	24.6812	25.2394	3	3					6	6	6	8.7	8.7	8.7	85.056	0	14.549	177500000	20	25.0917	24.6812	0.752377	0.410473	0.0608398	0.920415	-0.066316	-0.138716	gi|290975157|ref|XP_002670310.1|;gi|284083867|gb|EFC37566.1|	gi|290975157|ref|XP_002670310.1|;gi|284083867|gb|EFC37566.1|	>gi|290975157|ref|XP_002670310.1| DUF580 domain-containing protein [Naegleria gruberi strain NEG-M];>gi|284083867|gb|EFC37566.1| DUF580 domain-containing protein [Naegleria gruberi]
23.6929	23.7537	23.6695	23.4796	NaN	23.0884	3	2					2	2	2	2.4	2.4	2.4	122.09	0	4.8461	62924000	7	23.6929	23.284	0.753222	0.408852	1.17587	0.346109	0.421335	1.68958	gi|291000604|ref|XP_002682869.1|;gi|284096497|gb|EFC50125.1|	gi|291000604|ref|XP_002682869.1|;gi|284096497|gb|EFC50125.1|	>gi|291000604|ref|XP_002682869.1| ubiquitin-specific processing protease [Naegleria gruberi strain NEG-M];>gi|284096497|gb|EFC50125.1| ubiquitin-specific processing protease [Naegleria gruberi]
25.8584	26.6013	26.8451	26.6755	25.9381	26.1929	3	3					3	3	3	22.1	22.1	22.1	18.896	0	8.5775	522720000	15	26.6013	26.1929	0.753443	0.40843	0.171073	0.785881	0.16611	0.355578	gi|290991967|ref|XP_002678606.1|;gi|284092219|gb|EFC45862.1|	gi|290991967|ref|XP_002678606.1|;gi|284092219|gb|EFC45862.1|	>gi|290991967|ref|XP_002678606.1| predicted protein [Naegleria gruberi strain NEG-M];>gi|284092219|gb|EFC45862.1| predicted protein [Naegleria gruberi]
33.4911	33.609	33.038	33.0827	33.0107	33.1978	3	3					14	14	14	66.9	66.9	66.9	18.815	0	80.669	62345000000	154	33.4911	33.0827	0.753458	0.408401	0.706544	0.454649	0.282307	0.999772	gi|290997452|ref|XP_002681295.1|;gi|284094919|gb|EFC48551.1|	gi|290997452|ref|XP_002681295.1|;gi|284094919|gb|EFC48551.1|	>gi|290997452|ref|XP_002681295.1| S-phase kinase-associated protein [Naegleria gruberi strain NEG-M];>gi|284094919|gb|EFC48551.1| S-phase kinase-associated protein [Naegleria gruberi]
29.5568	29.629	29.0821	29.1277	29.1662	29.1491	3	3					19	19	19	45.3	45.3	45.3	56.773	0	91.907	3891800000	89	29.5568	29.1491	0.75383	0.407688	0.732851	0.45313	0.274953	1.01117	gi|290981275|ref|XP_002673356.1|;gi|284086939|gb|EFC40612.1|	gi|290981275|ref|XP_002673356.1|;gi|284086939|gb|EFC40612.1|	>gi|290981275|ref|XP_002673356.1| ATP-dependent protease [Naegleria gruberi strain NEG-M];>gi|284086939|gb|EFC40612.1| ATP-dependent protease [Naegleria gruberi]
29.3952	29.4645	29.1156	28.9885	28.9531	29.1755	3	3					31	31	31	33.4	33.4	33.4	151.37	0	140.49	3590200000	173	29.3952	28.9885	0.754352	0.406691	1.05819	0.386707	0.286053	1.26	gi|290976724|ref|XP_002671089.1|;gi|284084655|gb|EFC38345.1|	gi|290976724|ref|XP_002671089.1|;gi|284084655|gb|EFC38345.1|	>gi|290976724|ref|XP_002671089.1| predicted protein [Naegleria gruberi strain NEG-M];>gi|284084655|gb|EFC38345.1| predicted protein [Naegleria gruberi]
30.5488	30.7122	30.1467	30.1428	30.1277	30.4422	3	3					15	15	15	67.9	67.9	67.9	31.789	0	139.04	8219700000	132	30.5488	30.1428	0.754759	0.405912	0.516622	0.550466	0.231642	0.780567	gi|290977035|ref|XP_002671244.1|;gi|284084811|gb|EFC38500.1|	gi|290977035|ref|XP_002671244.1|;gi|284084811|gb|EFC38500.1|	>gi|290977035|ref|XP_002671244.1| predicted protein [Naegleria gruberi strain NEG-M];>gi|284084811|gb|EFC38500.1| predicted protein [Naegleria gruberi]
25.7562	25.6573	25.3027	25.2523	25.3764	25.0736	3	3					4	4	4	46.8	46.8	46.8	15.757	0	14.385	261730000	15	25.6573	25.2523	0.755268	0.40494	0.969341	0.391006	0.337955	1.28345	gi|290996786|ref|XP_002680963.1|;gi|284094585|gb|EFC48219.1|	gi|290996786|ref|XP_002680963.1|;gi|284094585|gb|EFC48219.1|	>gi|290996786|ref|XP_002680963.1| predicted protein [Naegleria gruberi strain NEG-M];>gi|284094585|gb|EFC48219.1| predicted protein [Naegleria gruberi]
23.926	24.3516	23.8999	23.5211	23.4238	24.2458	3	3					2	2	2	2.1	2.1	2.1	180.77	0	6.3012	92867000	8	23.926	23.5211	0.755301	0.404877	0.479733	0.530009	0.328918	0.826861	gi|290994729|ref|XP_002679984.1|;gi|284093603|gb|EFC47240.1|	gi|290994729|ref|XP_002679984.1|;gi|284093603|gb|EFC47240.1|	>gi|290994729|ref|XP_002679984.1| predicted protein [Naegleria gruberi strain NEG-M];>gi|284093603|gb|EFC47240.1| predicted protein [Naegleria gruberi]
31.1263	31.2034	30.3447	30.7217	30.7386	30.5724	3	3					7	7	5	36.4	36.4	22.1	29.517	0	107.33	11200000000	71	31.1263	30.7217	0.755449	0.404593	0.312858	0.667035	0.213865	0.563805	gi|290992184|ref|XP_002678714.1|;gi|284092328|gb|EFC45970.1|	gi|290992184|ref|XP_002678714.1|;gi|284092328|gb|EFC45970.1|	>gi|290992184|ref|XP_002678714.1| nucleolar basal body binding protein BN46/51 small subunit [Naegleria gruberi strain NEG-M];>gi|284092328|gb|EFC45970.1| nucleolar basal body binding protein BN46/51 small subunit [Naegleria gruberi]
25.5521	25.99	25.093	25.3	25.1489	25.1061	3	3					6	6	6	26.9	26.9	26.9	51.106	0	17.103	260260000	18	25.5521	25.1489	0.756205	0.403151	0.607784	0.464244	0.359972	0.984731	gi|290976965|ref|XP_002671209.1|;gi|284084776|gb|EFC38465.1|	gi|290976965|ref|XP_002671209.1|;gi|284084776|gb|EFC38465.1|	>gi|290976965|ref|XP_002671209.1| predicted protein [Naegleria gruberi strain NEG-M];>gi|284084776|gb|EFC38465.1| predicted protein [Naegleria gruberi]
26.6248	26.5445	26.4878	26.8676	26.118	26.1414	3	3					4	4	4	13.6	13.6	13.6	56.096	0	17.805	554900000	16	26.5445	26.1414	0.756217	0.403128	0.286088	0.697156	0.176707	0.505947	gi|290998357|ref|XP_002681747.1|;gi|284095372|gb|EFC49003.1|	gi|290998357|ref|XP_002681747.1|;gi|284095372|gb|EFC49003.1|	>gi|290998357|ref|XP_002681747.1| predicted protein [Naegleria gruberi strain NEG-M];>gi|284095372|gb|EFC49003.1| predicted protein [Naegleria gruberi]
25.4449	25.5531	24.927	25.0433	25.0117	25.0774	3	3					8	8	8	15.2	15.2	15.2	99.053	0	17.135	224480000	13	25.4449	25.0433	0.757024	0.40159	0.610459	0.502437	0.264197	0.898162	gi|290977204|ref|XP_002671328.1|;gi|284084896|gb|EFC38584.1|	gi|290977204|ref|XP_002671328.1|;gi|284084896|gb|EFC38584.1|	>gi|290977204|ref|XP_002671328.1| predicted protein [Naegleria gruberi strain NEG-M];>gi|284084896|gb|EFC38584.1| predicted protein [Naegleria gruberi]
30.8331	30.9434	30.2796	30.4292	30.4325	30.6611	3	3					18	18	17	58.8	58.8	56.3	34.821	0	178.22	9667100000	115	30.8331	30.4325	0.757541	0.400604	0.3345	0.671037	0.177779	0.556887	gi|290979780|ref|XP_002672611.1|;gi|284086189|gb|EFC39867.1|	gi|290979780|ref|XP_002672611.1|;gi|284086189|gb|EFC39867.1|	>gi|290979780|ref|XP_002672611.1| hypothetical protein NAEGRDRAFT_81173 [Naegleria gruberi strain NEG-M];>gi|284086189|gb|EFC39867.1| hypothetical protein NAEGRDRAFT_81173 [Naegleria gruberi]
29.4088	29.3882	28.8194	28.9876	28.8779	29.2628	3	3					11	11	11	36.6	36.6	36.6	23.363	0	66.378	3504000000	85	29.3882	28.9876	0.75755	0.400587	0.293455	0.699688	0.162689	0.501331	gi|290990233|ref|XP_002677741.1|;gi|284091350|gb|EFC44997.1|	gi|290990233|ref|XP_002677741.1|;gi|284091350|gb|EFC44997.1|	>gi|290990233|ref|XP_002677741.1| hypothetical protein NAEGRDRAFT_57921 [Naegleria gruberi strain NEG-M];>gi|284091350|gb|EFC44997.1| hypothetical protein NAEGRDRAFT_57921 [Naegleria gruberi]
25.2503	24.6799	24.6959	24.2136	24.5637	24.2954	3	3					2	2	2	19.1	19.1	19.1	16.552	0	5.2282	153050000	7	24.6959	24.2954	0.757598	0.400496	1.1313	0.33155	0.517825	1.64252	gi|290980302|ref|XP_002672871.1|;gi|284086451|gb|EFC40127.1|	gi|290980302|ref|XP_002672871.1|;gi|284086451|gb|EFC40127.1|	>gi|290980302|ref|XP_002672871.1| hypothetical protein NAEGRDRAFT_81075 [Naegleria gruberi strain NEG-M];>gi|284086451|gb|EFC40127.1| hypothetical protein NAEGRDRAFT_81075 [Naegleria gruberi]
21.7782	22.1982	21.3082	21.3781	21.2736	21.7109	3	3					1	1	1	1.5	1.5	1.5	83.227	0.0018182	3.1433	19141000	7	21.7782	21.3781	0.757848	0.400019	0.459221	0.548205	0.307325	0.790278	gi|290977045|ref|XP_002671249.1|;gi|284084816|gb|EFC38505.1|	gi|290977045|ref|XP_002671249.1|;gi|284084816|gb|EFC38505.1|	>gi|290977045|ref|XP_002671249.1| predicted protein [Naegleria gruberi strain NEG-M];>gi|284084816|gb|EFC38505.1| predicted protein [Naegleria gruberi]
27.844	27.8408	27.3198	27.4411	27.5057	27.4249	3	3					13	13	10	51.1	51.1	37.2	46.659	0	51.142	1157200000	60	27.8408	27.4411	0.758019	0.399694	0.527618	0.557123	0.21096	0.764444	gi|290976515|ref|XP_002670985.1|;gi|284084550|gb|EFC38241.1|	gi|290976515|ref|XP_002670985.1|;gi|284084550|gb|EFC38241.1|	>gi|290976515|ref|XP_002670985.1| predicted protein [Naegleria gruberi strain NEG-M];>gi|284084550|gb|EFC38241.1| predicted protein [Naegleria gruberi]
24.4785	24.9527	25.4549	24.7809	24.329	NaN	3	2					3	3	3	18.5	18.5	18.5	28.236	0	6.1633	162970000	8	24.9527	24.5549	0.75904	0.397753	0.414797	0.548	0.407093	0.812553	gi|290984793|ref|XP_002675111.1|;gi|284088705|gb|EFC42367.1|	gi|290984793|ref|XP_002675111.1|;gi|284088705|gb|EFC42367.1|	>gi|290984793|ref|XP_002675111.1| predicted protein [Naegleria gruberi strain NEG-M];>gi|284088705|gb|EFC42367.1| predicted protein [Naegleria gruberi]
25.4679	25.3413	24.7644	24.9438	24.8117	25.1531	3	3					5	5	5	23.1	23.1	23.1	40.627	0	16.123	211350000	18	25.3413	24.9438	0.759204	0.39744	0.392665	0.608421	0.221642	0.655253	gi|290983931|ref|XP_002674681.1|;gi|284088273|gb|EFC41937.1|	gi|290983931|ref|XP_002674681.1|;gi|284088273|gb|EFC41937.1|	>gi|290983931|ref|XP_002674681.1| predicted protein [Naegleria gruberi strain NEG-M];>gi|284088273|gb|EFC41937.1| predicted protein [Naegleria gruberi]
30.8492	30.8713	30.2163	30.4519	30.2448	30.5319	3	3					8	8	8	56.5	56.5	56.5	17.321	0	71.188	9247500000	58	30.8492	30.4519	0.759254	0.397346	0.437887	0.580018	0.236091	0.712912	gi|290974275|ref|XP_002669871.1|;gi|284083424|gb|EFC37127.1|	gi|290974275|ref|XP_002669871.1|;gi|284083424|gb|EFC37127.1|	>gi|290974275|ref|XP_002669871.1| predicted protein [Naegleria gruberi strain NEG-M];>gi|284083424|gb|EFC37127.1| predicted protein [Naegleria gruberi]
30.3762	30.3478	30.0061	29.9293	29.9506	30.2127	3	3					16	16	16	53.8	53.8	53.8	30.194	0	40.986	7062700000	105	30.3478	29.9506	0.759313	0.397234	0.640105	0.517084	0.212505	0.850674	gi|290986043|ref|XP_002675734.1|;gi|284089332|gb|EFC42990.1|	gi|290986043|ref|XP_002675734.1|;gi|284089332|gb|EFC42990.1|	>gi|290986043|ref|XP_002675734.1| adenylate kinase domain-containing protein [Naegleria gruberi strain NEG-M];>gi|284089332|gb|EFC42990.1| adenylate kinase domain-containing protein [Naegleria gruberi]
29.8164	30.0706	29.4412	29.4194	29.2086	29.5133	3	3					9	9	9	38.8	38.8	38.8	25.153	0	35.753	4828600000	51	29.8164	29.4194	0.759416	0.397038	0.905967	0.386679	0.395643	1.30235	gi|290998589|ref|XP_002681863.1|;gi|284095488|gb|EFC49119.1|	gi|290998589|ref|XP_002681863.1|;gi|284095488|gb|EFC49119.1|	>gi|290998589|ref|XP_002681863.1| hypothetical protein NAEGRDRAFT_82958 [Naegleria gruberi strain NEG-M];>gi|284095488|gb|EFC49119.1| hypothetical protein NAEGRDRAFT_82958 [Naegleria gruberi]
26.7075	26.8809	26.0761	26.3111	26.074	26.3438	3	3					10	10	10	30.7	30.7	30.7	38.279	0	33.051	527100000	39	26.7075	26.3111	0.759704	0.39649	0.530572	0.51274	0.311895	0.869018	gi|290976840|ref|XP_002671147.1|;gi|284084713|gb|EFC38403.1|;gi|290971393|ref|XP_002668491.1|;gi|284081922|gb|EFC35747.1|	gi|290976840|ref|XP_002671147.1|;gi|284084713|gb|EFC38403.1|;gi|290971393|ref|XP_002668491.1|;gi|284081922|gb|EFC35747.1|	>gi|290976840|ref|XP_002671147.1| predicted protein [Naegleria gruberi strain NEG-M];>gi|284084713|gb|EFC38403.1| predicted protein [Naegleria gruberi];>gi|290971393|ref|XP_002668491.1| predicted protein [Naegleria gruberi strain NEG-M];>gi|284081922|gb|EF
26.0224	24.8075	NaN	24.3817	25.0194	25.1222	2	3					3	3	3	20.5	20.5	20.5	23.165	0	7.168	213600000	7	25.4149	25.0194	0.760186	0.395576	0.434333	0.515609	0.573855	0.89305	gi|290974729|ref|XP_002670097.1|;gi|284083652|gb|EFC37353.1|	gi|290974729|ref|XP_002670097.1|;gi|284083652|gb|EFC37353.1|	>gi|290974729|ref|XP_002670097.1| predicted protein [Naegleria gruberi strain NEG-M];>gi|284083652|gb|EFC37353.1| predicted protein [Naegleria gruberi]
24.3407	24.5136	23.9374	23.9455	23.8812	24.1912	3	3					3	3	3	38	38	38	15.655	0	12.176	110140000	12	24.3407	23.9455	0.760378	0.395212	0.590618	0.50925	0.257933	0.874066	gi|290994613|ref|XP_002679926.1|;gi|284093545|gb|EFC47182.1|	gi|290994613|ref|XP_002679926.1|;gi|284093545|gb|EFC47182.1|	>gi|290994613|ref|XP_002679926.1| predicted protein [Naegleria gruberi strain NEG-M];>gi|284093545|gb|EFC47182.1| predicted protein [Naegleria gruberi]
27.0265	26.9807	26.5163	26.558	26.5855	26.7767	3	3					9	9	9	30.2	30.2	30.2	47.047	0	37.53	666680000	30	26.9807	26.5855	0.760402	0.395166	0.496188	0.574938	0.201114	0.72637	gi|290973077|ref|XP_002669276.1|;gi|284082821|gb|EFC36532.1|	gi|290973077|ref|XP_002669276.1|;gi|284082821|gb|EFC36532.1|	>gi|290973077|ref|XP_002669276.1| hypothetical protein NAEGRDRAFT_82195 [Naegleria gruberi strain NEG-M];>gi|284082821|gb|EFC36532.1| hypothetical protein NAEGRDRAFT_82195 [Naegleria gruberi]
29.8264	29.8961	29.2685	29.4313	29.4273	29.6197	3	3					18	18	18	47	47	47	46.924	0	93.711	4774300000	100	29.8264	29.4313	0.760423	0.395126	0.338629	0.671463	0.170876	0.553859	gi|290975654|ref|XP_002670557.1|;gi|284084117|gb|EFC37813.1|	gi|290975654|ref|XP_002670557.1|;gi|284084117|gb|EFC37813.1|	>gi|290975654|ref|XP_002670557.1| predicted protein [Naegleria gruberi strain NEG-M];>gi|284084117|gb|EFC37813.1| predicted protein [Naegleria gruberi]
26.8956	26.8449	26.2909	26.4504	26.2909	26.4553	3	3					9	9	9	32.1	32.1	32.1	56.907	0	51.966	581710000	29	26.8449	26.4504	0.760718	0.394566	0.622316	0.491953	0.278266	0.924231	gi|290994771|ref|XP_002680005.1|;gi|284093624|gb|EFC47261.1|	gi|290994771|ref|XP_002680005.1|;gi|284093624|gb|EFC47261.1|	>gi|290994771|ref|XP_002680005.1| predicted protein [Naegleria gruberi strain NEG-M];>gi|284093624|gb|EFC47261.1| predicted protein [Naegleria gruberi]
23.6976	23.9389	23.534	23.4914	23.0263	23.3034	3	3					3	3	3	36.5	36.5	36.5	15.846	0	5.6187	68409000	11	23.6976	23.3034	0.760896	0.394228	1.18068	0.340134	0.449792	1.61154	gi|291001243|ref|XP_002683188.1|;gi|284096817|gb|EFC50444.1|	gi|291001243|ref|XP_002683188.1|;gi|284096817|gb|EFC50444.1|	>gi|291001243|ref|XP_002683188.1| predicted protein [Naegleria gruberi strain NEG-M];>gi|284096817|gb|EFC50444.1| predicted protein [Naegleria gruberi]
27.3154	27.2055	26.7802	26.5726	26.8124	26.9791	3	3					8	8	8	38.4	38.4	38.4	36.037	0	38.104	763530000	44	27.2055	26.8124	0.761501	0.393082	0.708041	0.447637	0.312323	1.0363	gi|290982974|ref|XP_002674204.1|;gi|284087793|gb|EFC41460.1|	gi|290982974|ref|XP_002674204.1|;gi|284087793|gb|EFC41460.1|	>gi|290982974|ref|XP_002674204.1| predicted protein [Naegleria gruberi strain NEG-M];>gi|284087793|gb|EFC41460.1| predicted protein [Naegleria gruberi]
27.7899	28.1151	27.936	27.4488	27.545	27.5518	3	3					8	8	8	29	29	29	45.975	0	28.437	1313700000	38	27.936	27.545	0.762598	0.391005	1.90801	0.247696	0.431762	2.16166	gi|290988103|ref|XP_002676761.1|;gi|284090365|gb|EFC44017.1|;gi|290987170|ref|XP_002676296.1|;gi|284089897|gb|EFC43552.1|	gi|290988103|ref|XP_002676761.1|;gi|284090365|gb|EFC44017.1|	>gi|290988103|ref|XP_002676761.1| predicted protein [Naegleria gruberi strain NEG-M];>gi|284090365|gb|EFC44017.1| predicted protein [Naegleria gruberi]
25.0695	24.606	25.1178	NaN	24.7731	24.5885	3	2					2	2	2	13	13	13	33.874	0	11.74	158800000	8	25.0695	24.6808	0.763793	0.388746	0.467521	0.560307	0.250319	0.778383	gi|290986324|ref|XP_002675874.1|;gi|284089473|gb|EFC43130.1|	gi|290986324|ref|XP_002675874.1|;gi|284089473|gb|EFC43130.1|	>gi|290986324|ref|XP_002675874.1| predicted protein [Naegleria gruberi strain NEG-M];>gi|284089473|gb|EFC43130.1| predicted protein [Naegleria gruberi]
22.8337	22.9878	NaN	22.5795	NaN	22.4677	2	2					2	2	2	9.5	9.5	9.5	24.214	0	5.2441	30882000	7	22.9107	22.5236	0.764669	0.387093	1.25587	0.343968	0.387091	1.98322	gi|291001389|ref|XP_002683261.1|;gi|284096890|gb|EFC50517.1|	gi|291001389|ref|XP_002683261.1|;gi|284096890|gb|EFC50517.1|	>gi|291001389|ref|XP_002683261.1| predicted protein, partial [Naegleria gruberi strain NEG-M];>gi|284096890|gb|EFC50517.1| predicted protein, partial [Naegleria gruberi]
26.0168	26.2321	26.6798	25.9186	25.8453	25.8013	3	3					6	6	6	20.7	20.7	20.7	32.05	0	16.745	428260000	28	26.2321	25.8453	0.764815	0.386818	1.07769	0.351802	0.454475	1.52387	gi|290998353|ref|XP_002681745.1|;gi|284095370|gb|EFC49001.1|	gi|290998353|ref|XP_002681745.1|;gi|284095370|gb|EFC49001.1|	>gi|290998353|ref|XP_002681745.1| predicted protein [Naegleria gruberi strain NEG-M];>gi|284095370|gb|EFC49001.1| predicted protein [Naegleria gruberi]
29.6647	29.7102	29.2673	29.2781	29.255	29.4273	3	3					29	29	29	38.6	38.6	38.6	112.15	0	145.35	4291900000	132	29.6647	29.2781	0.76496	0.386543	0.686197	0.497965	0.227249	0.906584	gi|290977142|ref|XP_002671297.1|;gi|284084865|gb|EFC38553.1|	gi|290977142|ref|XP_002671297.1|;gi|284084865|gb|EFC38553.1|	>gi|290977142|ref|XP_002671297.1| predicted protein [Naegleria gruberi strain NEG-M];>gi|284084865|gb|EFC38553.1| predicted protein [Naegleria gruberi]
27.8837	27.8445	27.3319	27.2924	27.458	27.7783	3	3					5	5	5	51.9	51.9	51.9	16.704	0	22.325	1200800000	34	27.8445	27.458	0.76498	0.386507	0.318413	0.67994	0.177142	0.540249	gi|290985371|ref|XP_002675399.1|;gi|284088995|gb|EFC42655.1|	gi|290985371|ref|XP_002675399.1|;gi|284088995|gb|EFC42655.1|	>gi|290985371|ref|XP_002675399.1| predicted protein [Naegleria gruberi strain NEG-M];>gi|284088995|gb|EFC42655.1| predicted protein [Naegleria gruberi]
29.697	29.6261	29.3612	29.2402	29.2024	29.3805	3	3					11	11	11	52.8	52.8	52.8	27.455	0	64.729	4266700000	58	29.6261	29.2402	0.765315	0.385874	1.16722	0.385639	0.287075	1.33122	gi|290994593|ref|XP_002679916.1|;gi|284093535|gb|EFC47172.1|	gi|290994593|ref|XP_002679916.1|;gi|284093535|gb|EFC47172.1|	>gi|290994593|ref|XP_002679916.1| predicted protein [Naegleria gruberi strain NEG-M];>gi|284093535|gb|EFC47172.1| predicted protein [Naegleria gruberi]
26.5237	26.3066	25.7607	25.8409	25.9212	26.0292	3	3					5	5	5	30.2	30.2	30.2	28.221	0	27.817	424040000	32	26.3066	25.9212	0.765594	0.385349	0.498698	0.540184	0.266557	0.799475	gi|290987353|ref|XP_002676387.1|;gi|284089989|gb|EFC43643.1|	gi|290987353|ref|XP_002676387.1|;gi|284089989|gb|EFC43643.1|	>gi|290987353|ref|XP_002676387.1| predicted protein [Naegleria gruberi strain NEG-M];>gi|284089989|gb|EFC43643.1| predicted protein [Naegleria gruberi]
26.4303	26.1811	26.3685	26.02	25.9834	25.7973	3	3					5	5	5	7.9	7.9	7.9	93.727	0	17.812	435620000	30	26.3685	25.9834	0.765704	0.385141	1.74139	0.276762	0.393051	1.94761	gi|290991646|ref|XP_002678446.1|;gi|284092058|gb|EFC45702.1|	gi|290991646|ref|XP_002678446.1|;gi|284092058|gb|EFC45702.1|	>gi|290991646|ref|XP_002678446.1| lipid transport family protein [Naegleria gruberi strain NEG-M];>gi|284092058|gb|EFC45702.1| lipid transport family protein [Naegleria gruberi]
26.4618	26.8473	26.1645	26.0141	26.0773	26.4093	3	3					14	14	14	32.6	32.6	32.6	66.264	0	37.08	502030000	61	26.4618	26.0773	0.766081	0.384432	0.627725	0.465587	0.324292	0.975119	gi|290996462|ref|XP_002680801.1|;gi|284094423|gb|EFC48057.1|	gi|290996462|ref|XP_002680801.1|;gi|284094423|gb|EFC48057.1|	>gi|290996462|ref|XP_002680801.1| U3 snoRNP protein [Naegleria gruberi strain NEG-M];>gi|284094423|gb|EFC48057.1| U3 snoRNP protein [Naegleria gruberi]
30.2878	30.2902	29.5419	29.904	29.606	29.9342	3	3					9	9	9	73.2	73.2	73.2	17.232	0	87.332	6139900000	61	30.2878	29.904	0.766403	0.383825	0.345441	0.642991	0.225217	0.608401	gi|290980404|ref|XP_002672922.1|;gi|284086502|gb|EFC40178.1|	gi|290980404|ref|XP_002672922.1|;gi|284086502|gb|EFC40178.1|	>gi|290980404|ref|XP_002672922.1| predicted protein [Naegleria gruberi strain NEG-M];>gi|284086502|gb|EFC40178.1| predicted protein [Naegleria gruberi]
26.09	26.2733	25.6243	25.7067	25.6151	25.9781	3	3					3	3	3	16.8	16.8	16.8	26.625	0	7.6719	378480000	13	26.09	25.7067	0.766678	0.383308	0.444117	0.579138	0.229278	0.712505	gi|290989599|ref|XP_002677425.1|;gi|284091032|gb|EFC44681.1|	gi|290989599|ref|XP_002677425.1|;gi|284091032|gb|EFC44681.1|	>gi|290989599|ref|XP_002677425.1| hypothetical protein NAEGRDRAFT_79696 [Naegleria gruberi strain NEG-M];>gi|284091032|gb|EFC44681.1| hypothetical protein NAEGRDRAFT_79696 [Naegleria gruberi]
28.3161	27.0446	28.5085	27.9352	27.7251	27.933	3	3					3	3	3	29.7	29.7	29.7	12.661	0	21.28	1591000000	17	28.3161	27.933	0.766809	0.38306	0.0691723	0.906791	0.0919399	0.162858	gi|290988841|ref|XP_002677099.1|;gi|284090705|gb|EFC44355.1|	gi|290988841|ref|XP_002677099.1|;gi|284090705|gb|EFC44355.1|	>gi|290988841|ref|XP_002677099.1| predicted protein, partial [Naegleria gruberi strain NEG-M];>gi|284090705|gb|EFC44355.1| predicted protein, partial [Naegleria gruberi]
29.4786	29.448	28.8323	29.0658	28.8973	29.1625	3	3					11	11	11	36.4	36.4	36.4	32.075	0	31.316	3583700000	64	29.448	29.0658	0.767248	0.382235	0.397998	0.611001	0.2111	0.650908	gi|290993745|ref|XP_002679493.1|;gi|284093110|gb|EFC46749.1|	gi|290993745|ref|XP_002679493.1|;gi|284093110|gb|EFC46749.1|	>gi|290993745|ref|XP_002679493.1| VHP domain-containing protein [Naegleria gruberi strain NEG-M];>gi|284093110|gb|EFC46749.1| VHP domain-containing protein [Naegleria gruberi]
25.1355	26.4084	25.8771	25.4407	25.4954	25.7519	3	3					4	4	4	25.6	25.6	25.6	19.883	0	22.957	318470000	14	25.8771	25.4954	0.767541	0.381685	0.254454	0.696559	0.244338	0.507574	gi|291001625|ref|XP_002683379.1|;gi|284097008|gb|EFC50635.1|	gi|291001625|ref|XP_002683379.1|;gi|284097008|gb|EFC50635.1|	>gi|291001625|ref|XP_002683379.1| predicted protein [Naegleria gruberi strain NEG-M];>gi|284097008|gb|EFC50635.1| predicted protein [Naegleria gruberi]
26.2257	25.1807	24.4101	24.8263	24.6272	24.7995	3	3					2	2	2	19.2	19.2	19.2	28.623	0	6.3251	218170000	6	25.1807	24.7995	0.767822	0.381157	0.419121	0.530176	0.521165	0.827502	gi|290988783|ref|XP_002677071.1|;gi|284090677|gb|EFC44327.1|	gi|290988783|ref|XP_002677071.1|;gi|284090677|gb|EFC44327.1|	>gi|290988783|ref|XP_002677071.1| hypothetical protein NAEGRDRAFT_79720 [Naegleria gruberi strain NEG-M];>gi|284090677|gb|EFC44327.1| hypothetical protein NAEGRDRAFT_79720 [Naegleria gruberi]
23.403	23.3728	22.8141	22.9916	22.9547	23.0585	3	3					4	4	4	9.9	9.9	9.9	91.179	0	13.133	54532000	16	23.3728	22.9916	0.767824	0.381153	0.43025	0.602443	0.19503	0.663679	gi|290981904|ref|XP_002673671.1|;gi|284087256|gb|EFC40927.1|	gi|290981904|ref|XP_002673671.1|;gi|284087256|gb|EFC40927.1|	>gi|290981904|ref|XP_002673671.1| hypothetical protein NAEGRDRAFT_58924 [Naegleria gruberi strain NEG-M];>gi|284087256|gb|EFC40927.1| hypothetical protein NAEGRDRAFT_58924 [Naegleria gruberi]
27.2903	27.2425	26.5922	26.8615	26.668	26.905	3	3					9	9	9	69.2	69.2	69.2	19.373	0	42.944	771260000	28	27.2425	26.8615	0.767918	0.380976	0.413636	0.592715	0.230153	0.683711	gi|290997217|ref|XP_002681178.1|;gi|284094801|gb|EFC48434.1|	gi|290997217|ref|XP_002681178.1|;gi|284094801|gb|EFC48434.1|	>gi|290997217|ref|XP_002681178.1| rotamase domain-containing protein [Naegleria gruberi strain NEG-M];>gi|284094801|gb|EFC48434.1| rotamase domain-containing protein [Naegleria gruberi]
27.1799	26.9601	26.2524	26.4243	26.5793	26.8313	3	3					6	6	6	9.2	9.2	9.2	58.546	0	11.516	659660000	29	26.9601	26.5793	0.767999	0.380823	0.241073	0.724751	0.185802	0.459983	gi|290998045|ref|XP_002681591.1|;gi|284095216|gb|EFC48847.1|	gi|290998045|ref|XP_002681591.1|;gi|284095216|gb|EFC48847.1|	>gi|290998045|ref|XP_002681591.1| gluconolactonase [Naegleria gruberi strain NEG-M];>gi|284095216|gb|EFC48847.1| gluconolactonase [Naegleria gruberi]
31.3134	31.2983	31.046	30.8416	30.9186	31.1483	3	3					6	6	6	40.9	40.9	40.9	12.645	0	35.818	13580000000	43	31.2983	30.9186	0.768622	0.379654	0.922118	0.423934	0.249729	1.10246	gi|290986544|ref|XP_002675984.1|;gi|284089583|gb|EFC43240.1|;REV__gi|290999439|ref|XP_002682287.1|;REV__gi|284095914|gb|EFC49543.1|	gi|290986544|ref|XP_002675984.1|;gi|284089583|gb|EFC43240.1|	>gi|290986544|ref|XP_002675984.1| ribosomal protein L36E [Naegleria gruberi strain NEG-M];>gi|284089583|gb|EFC43240.1| ribosomal protein L36E [Naegleria gruberi]
26.7494	26.6197	26.0501	26.2404	26.2402	26.4202	3	3					5	5	5	38	38	38	27.485	0	51.534	524120000	23	26.6197	26.2404	0.768803	0.379314	0.317365	0.679271	0.172839	0.53513	gi|290997111|ref|XP_002681125.1|;gi|284094748|gb|EFC48381.1|	gi|290997111|ref|XP_002681125.1|;gi|284094748|gb|EFC48381.1|	>gi|290997111|ref|XP_002681125.1| hypothetical protein NAEGRDRAFT_78535 [Naegleria gruberi strain NEG-M];>gi|284094748|gb|EFC48381.1| hypothetical protein NAEGRDRAFT_78535 [Naegleria gruberi]
25.7727	27.5255	27.3954	26.724	27.1751	27.0162	3	3					3	3	3	56	56	56	11.302	0	24.683	798500000	14	27.3954	27.0162	0.768835	0.379255	0.0435251	0.940441	-0.0738811	-0.108793	gi|290983712|ref|XP_002674572.1|;gi|284088163|gb|EFC41828.1|	gi|290983712|ref|XP_002674572.1|;gi|284088163|gb|EFC41828.1|	>gi|290983712|ref|XP_002674572.1| predicted protein [Naegleria gruberi strain NEG-M];>gi|284088163|gb|EFC41828.1| predicted protein [Naegleria gruberi]
29.7472	29.7961	29.3264	29.3652	29.368	29.5012	3	3					9	9	9	35.7	35.7	35.7	31.061	0	144.83	4527000000	57	29.7472	29.368	0.768858	0.37921	0.610222	0.5296	0.211786	0.828291	gi|290979607|ref|XP_002672525.1|;gi|284086102|gb|EFC39781.1|	gi|290979607|ref|XP_002672525.1|;gi|284086102|gb|EFC39781.1|	>gi|290979607|ref|XP_002672525.1| predicted protein [Naegleria gruberi strain NEG-M];>gi|284086102|gb|EFC39781.1| predicted protein [Naegleria gruberi]
26.8846	26.8597	26.4893	26.4806	26.348	26.9096	3	3					9	9	9	28.2	28.2	28.2	50.34	0	18.755	631570000	26	26.8597	26.4806	0.768903	0.379126	0.318694	0.684948	0.165129	0.528794	gi|290990584|ref|XP_002677916.1|;gi|284091526|gb|EFC45172.1|	gi|290990584|ref|XP_002677916.1|;gi|284091526|gb|EFC45172.1|	>gi|290990584|ref|XP_002677916.1| UBX domain-containing protein [Naegleria gruberi strain NEG-M];>gi|284091526|gb|EFC45172.1| UBX domain-containing protein [Naegleria gruberi]
27.3905	27.7154	27.0736	27.0121	26.8318	27.022	3	3					4	4	4	34.5	34.5	34.5	16.73	0	14.175	897810000	16	27.3905	27.0121	0.769296	0.378389	1.05325	0.365438	0.43785	1.4826	gi|290999777|ref|XP_002682456.1|;gi|284096083|gb|EFC49712.1|	gi|290999777|ref|XP_002682456.1|;gi|284096083|gb|EFC49712.1|	>gi|290999777|ref|XP_002682456.1| predicted protein [Naegleria gruberi strain NEG-M];>gi|284096083|gb|EFC49712.1| predicted protein [Naegleria gruberi]
31.1019	31.0536	30.4093	30.6656	30.6761	30.9962	3	3					6	6	6	42	42	42	26.139	0	125.94	11804000000	47	31.0536	30.6761	0.769776	0.377489	0.110273	0.866362	0.0756365	0.217223	gi|290996260|ref|XP_002680700.1|;gi|284094322|gb|EFC47956.1|	gi|290996260|ref|XP_002680700.1|;gi|284094322|gb|EFC47956.1|	>gi|290996260|ref|XP_002680700.1| nucleosome assembly family protein [Naegleria gruberi strain NEG-M];>gi|284094322|gb|EFC47956.1| nucleosome assembly family protein [Naegleria gruberi]
27.1582	26.9617	26.3258	26.5045	27.3597	26.5845	3	3					4	4	4	40	40	40	14.348	0	20.815	731180000	25	26.9617	26.5845	0.769932	0.377197	0.000885073	0.999689	-0.00100644	-0.00213789	gi|290997912|ref|XP_002681525.1|;gi|284095149|gb|EFC48781.1|	gi|290997912|ref|XP_002681525.1|;gi|284095149|gb|EFC48781.1|	>gi|290997912|ref|XP_002681525.1| GCN5L1 domain-containing protein [Naegleria gruberi strain NEG-M];>gi|284095149|gb|EFC48781.1| GCN5L1 domain-containing protein [Naegleria gruberi]
25.3659	25.2414	24.703	24.7395	24.8646	24.9019	3	3					5	5	5	10.5	10.5	10.5	69.275	0	17.037	193700000	10	25.2414	24.8646	0.77015	0.376789	0.569754	0.511862	0.268119	0.86701	gi|290975262|ref|XP_002670362.1|;gi|284083920|gb|EFC37618.1|	gi|290975262|ref|XP_002670362.1|;gi|284083920|gb|EFC37618.1|	>gi|290975262|ref|XP_002670362.1| predicted protein [Naegleria gruberi strain NEG-M];>gi|284083920|gb|EFC37618.1| predicted protein [Naegleria gruberi]
30.4532	30.6521	30.1689	30.077	30.0647	30.2328	3	3					25	25	25	55.2	55.2	55.2	50.507	0	141.62	7803000000	136	30.4532	30.077	0.770477	0.376177	0.932794	0.401844	0.299866	1.19811	gi|290982885|ref|XP_002674160.1|;gi|284087748|gb|EFC41416.1|	gi|290982885|ref|XP_002674160.1|;gi|284087748|gb|EFC41416.1|	>gi|290982885|ref|XP_002674160.1| predicted protein [Naegleria gruberi strain NEG-M];>gi|284087748|gb|EFC41416.1| predicted protein [Naegleria gruberi]
25.6336	25.742	25.1869	25.2165	25.2577	25.6247	3	3					7	7	7	28.5	28.5	28.5	46.69	0	35.984	272480000	27	25.6336	25.2577	0.770651	0.375851	0.292604	0.702126	0.154505	0.492441	gi|290993452|ref|XP_002679347.1|;gi|284092963|gb|EFC46603.1|	gi|290993452|ref|XP_002679347.1|;gi|284092963|gb|EFC46603.1|	>gi|290993452|ref|XP_002679347.1| predicted protein [Naegleria gruberi strain NEG-M];>gi|284092963|gb|EFC46603.1| predicted protein [Naegleria gruberi]
25.4913	NaN	25.6443	25.1929	25.2541	25.0337	2	3					6	6	6	13.9	13.9	13.9	82.868	0	12.801	229420000	9	25.5678	25.1929	0.771184	0.374853	1.54935	0.297162	0.407543	2.01566	gi|290977445|ref|XP_002671448.1|;gi|284085017|gb|EFC38704.1|	gi|290977445|ref|XP_002671448.1|;gi|284085017|gb|EFC38704.1|	>gi|290977445|ref|XP_002671448.1| predicted protein [Naegleria gruberi strain NEG-M];>gi|284085017|gb|EFC38704.1| predicted protein [Naegleria gruberi]
24.9165	25.7498	25.4639	25.0893	24.9729	25.144	3	3					2	2	2	29.8	29.8	29.8	14.191	0	10.668	228070000	9	25.4639	25.0893	0.771304	0.374628	0.545446	0.507953	0.308005	0.880932	gi|290986187|ref|XP_002675806.1|;gi|284089404|gb|EFC43062.1|	gi|290986187|ref|XP_002675806.1|;gi|284089404|gb|EFC43062.1|	>gi|290986187|ref|XP_002675806.1| predicted protein [Naegleria gruberi strain NEG-M];>gi|284089404|gb|EFC43062.1| predicted protein [Naegleria gruberi]
28.5475	28.3668	27.9709	27.9927	27.7857	28.047	3	3					8	8	8	27.6	27.6	27.6	42.663	0	39.192	1724600000	55	28.3668	27.9927	0.771595	0.374084	0.875052	0.3966	0.35328	1.22688	gi|290985517|ref|XP_002675472.1|;gi|284089068|gb|EFC42728.1|	gi|290985517|ref|XP_002675472.1|;gi|284089068|gb|EFC42728.1|	>gi|290985517|ref|XP_002675472.1| predicted protein [Naegleria gruberi strain NEG-M];>gi|284089068|gb|EFC42728.1| predicted protein [Naegleria gruberi]
29.2888	29.3638	29.1772	28.915	28.8033	29.1155	3	3					6	6	6	76.3	76.3	76.3	12.845	0	62.259	3413900000	36	29.2888	28.915	0.771738	0.373817	1.45212	0.339533	0.332054	1.61027	gi|290988718|ref|XP_002677041.1|;gi|284090646|gb|EFC44297.1|	gi|290988718|ref|XP_002677041.1|;gi|284090646|gb|EFC44297.1|	>gi|290988718|ref|XP_002677041.1| predicted protein [Naegleria gruberi strain NEG-M];>gi|284090646|gb|EFC44297.1| predicted protein [Naegleria gruberi]
26.9964	26.8734	26.5248	26.5005	26.3594	26.7857	3	3					12	12	12	22.1	22.1	22.1	106.93	0	46.862	629630000	45	26.8734	26.5005	0.772214	0.372927	0.59052	0.51293	0.249644	0.864259	gi|290986920|ref|XP_002676171.1|;gi|284089772|gb|EFC43427.1|	gi|290986920|ref|XP_002676171.1|;gi|284089772|gb|EFC43427.1|	>gi|290986920|ref|XP_002676171.1| myosin [Naegleria gruberi strain NEG-M];>gi|284089772|gb|EFC43427.1| myosin [Naegleria gruberi]
30.9083	30.7698	30.2301	30.3974	30.3293	30.5692	3	3					11	11	11	70.4	70.4	70.4	17.723	0	112.4	9400500000	83	30.7698	30.3974	0.772504	0.372385	0.393756	0.61868	0.20407	0.64003	gi|290984065|ref|XP_002674748.1|;gi|284088340|gb|EFC42004.1|	gi|290984065|ref|XP_002674748.1|;gi|284088340|gb|EFC42004.1|	>gi|290984065|ref|XP_002674748.1| calmodulin [Naegleria gruberi strain NEG-M];>gi|284088340|gb|EFC42004.1| calmodulin [Naegleria gruberi]
25.383	25.1258	25.5507	24.9166	25.1054	NaN	3	2					3	3	3	7.6	7.6	7.6	83.81	0	9.0526	201310000	10	25.383	25.011	0.772689	0.37204	0.840136	0.406885	0.342205	1.24723	gi|290974832|ref|XP_002670148.1|;gi|284083704|gb|EFC37404.1|	gi|290974832|ref|XP_002670148.1|;gi|284083704|gb|EFC37404.1|	>gi|290974832|ref|XP_002670148.1| abc transporter G family protein [Naegleria gruberi strain NEG-M];>gi|284083704|gb|EFC37404.1| abc transporter G family protein [Naegleria gruberi]
29.8681	29.8595	29.7162	29.4901	29.3109	29.7189	3	3					12	12	12	42.1	42.1	42.1	40.539	0	129.51	4974700000	74	29.8595	29.4901	0.774094	0.369419	1.13231	0.38271	0.308011	1.35136	gi|290975421|ref|XP_002670441.1|;gi|284084000|gb|EFC37697.1|	gi|290975421|ref|XP_002670441.1|;gi|284084000|gb|EFC37697.1|	>gi|290975421|ref|XP_002670441.1| VWFA domain-containing protein [Naegleria gruberi strain NEG-M];>gi|284084000|gb|EFC37697.1| VWFA domain-containing protein [Naegleria gruberi]
26.6113	26.7722	26.2634	26.2422	25.6494	26.5686	3	3					7	7	7	21.6	21.6	21.6	69.571	0	22.876	503690000	18	26.6113	26.2422	0.774229	0.369167	0.571089	0.468938	0.395567	0.969333	gi|290985311|ref|XP_002675369.1|;gi|284088965|gb|EFC42625.1|	gi|290985311|ref|XP_002675369.1|;gi|284088965|gb|EFC42625.1|	>gi|290985311|ref|XP_002675369.1| predicted protein [Naegleria gruberi strain NEG-M];>gi|284088965|gb|EFC42625.1| predicted protein [Naegleria gruberi]
24.1084	24.1889	NaN	23.5507	NaN	24.0151	2	2					3	3	3	8.3	8.3	8.3	71.217	0	7.4314	69928000	6	24.1487	23.7829	0.776075	0.365732	0.583637	0.471649	0.365731	1.08964	gi|290976595|ref|XP_002671025.1|;gi|284084590|gb|EFC38281.1|	gi|290976595|ref|XP_002671025.1|;gi|284084590|gb|EFC38281.1|	>gi|290976595|ref|XP_002671025.1| BRCA1 associated protein [Naegleria gruberi strain NEG-M];>gi|284084590|gb|EFC38281.1| BRCA1 associated protein [Naegleria gruberi]
24.7132	24.9842	24.9139	24.5482	24.4757	24.6168	3	3					5	5	5	21.1	21.1	21.1	31.291	0	12.086	156810000	13	24.9139	24.5482	0.776084	0.365715	1.62843	0.312915	0.323531	1.69558	gi|290981806|ref|XP_002673622.1|;gi|284087207|gb|EFC40878.1|	gi|290981806|ref|XP_002673622.1|;gi|284087207|gb|EFC40878.1|	>gi|290981806|ref|XP_002673622.1| predicted protein [Naegleria gruberi strain NEG-M];>gi|284087207|gb|EFC40878.1| predicted protein [Naegleria gruberi]
27.3675	27.7182	27.231	26.9901	27.0022	27.0432	3	3					10	10	10	41.9	41.9	41.9	38.356	0	46.903	922690000	38	27.3675	27.0022	0.776276	0.365358	1.36625	0.301957	0.427074	1.73602	gi|290982954|ref|XP_002674194.1|;gi|284087783|gb|EFC41450.1|	gi|290982954|ref|XP_002674194.1|;gi|284087783|gb|EFC41450.1|	>gi|290982954|ref|XP_002674194.1| thioredoxin domain-containing protein [Naegleria gruberi strain NEG-M];>gi|284087783|gb|EFC41450.1| thioredoxin domain-containing protein [Naegleria gruberi]
26.5704	NaN	25.0601	25.451	25.8353	25.2822	2	3					2	2	2	13.9	13.9	13.9	41.979	0	5.9946	288860000	8	25.8152	25.451	0.776891	0.364216	0.180433	0.757218	0.292393	0.416988	gi|290984077|ref|XP_002674754.1|;gi|284088346|gb|EFC42010.1|	gi|290984077|ref|XP_002674754.1|;gi|284088346|gb|EFC42010.1|	>gi|290984077|ref|XP_002674754.1| predicted protein [Naegleria gruberi strain NEG-M];>gi|284088346|gb|EFC42010.1| predicted protein [Naegleria gruberi]
26.9239	26.9535	26.4423	26.6362	26.4595	26.5603	3	3					9	9	9	30.4	30.4	30.4	36.227	0	43.761	628120000	38	26.9239	26.5603	0.777208	0.363628	0.566883	0.537608	0.221235	0.809152	gi|290999969|ref|XP_002682552.1|;gi|284096179|gb|EFC49808.1|	gi|290999969|ref|XP_002682552.1|;gi|284096179|gb|EFC49808.1|	>gi|290999969|ref|XP_002682552.1| predicted protein [Naegleria gruberi strain NEG-M];>gi|284096179|gb|EFC49808.1| predicted protein [Naegleria gruberi]
27.2981	27.4658	26.9914	26.9345	26.9188	27.1833	3	3					6	6	6	32.3	32.3	32.3	15.734	0	34.338	880480000	34	27.2981	26.9345	0.777239	0.363569	0.665536	0.499233	0.239553	0.910232	gi|290970490|ref|XP_002668152.1|;gi|284081358|gb|EFC35408.1|	gi|290970490|ref|XP_002668152.1|;gi|284081358|gb|EFC35408.1|	>gi|290970490|ref|XP_002668152.1| predicted protein [Naegleria gruberi strain NEG-M];>gi|284081358|gb|EFC35408.1| predicted protein [Naegleria gruberi]
28.5851	28.3719	28.4623	28.0681	28.2333	28.0988	3	3					25	25	25	40.8	40.8	40.8	113.24	0	100.27	1952400000	93	28.4623	28.0988	0.777303	0.363451	1.88058	0.295679	0.339682	1.88778	gi|290996101|ref|XP_002680621.1|;gi|284094242|gb|EFC47877.1|	gi|290996101|ref|XP_002680621.1|;gi|284094242|gb|EFC47877.1|	>gi|290996101|ref|XP_002680621.1| dihydroorotate dehydrogenase family protein [Naegleria gruberi strain NEG-M];>gi|284094242|gb|EFC47877.1| dihydroorotate dehydrogenase family protein [Naegleria gruberi]
28.9974	28.998	28.5412	28.7285	28.5579	28.634	3	3					26	26	26	39.4	39.4	39.4	97.468	0	67.883	2650500000	102	28.9974	28.634	0.777328	0.363405	0.571168	0.548013	0.205408	0.790154	gi|290976655|ref|XP_002671055.1|;gi|284084620|gb|EFC38311.1|;gi|291000128|ref|XP_002682631.1|;gi|284096259|gb|EFC49887.1|	gi|290976655|ref|XP_002671055.1|;gi|284084620|gb|EFC38311.1|	>gi|290976655|ref|XP_002671055.1| predicted protein [Naegleria gruberi strain NEG-M];>gi|284084620|gb|EFC38311.1| predicted protein [Naegleria gruberi]
28.2264	27.6824	26.918	27.3194	27.1914	27.495	3	3					6	5	5	46.2	41.3	41.3	25.021	0	26.946	1147100000	33	27.6824	27.3194	0.77753	0.363029	0.283072	0.668449	0.273664	0.55899	gi|290993250|ref|XP_002679246.1|;gi|284092862|gb|EFC46502.1|	gi|290993250|ref|XP_002679246.1|;gi|284092862|gb|EFC46502.1|	>gi|290993250|ref|XP_002679246.1| rho family small GTPase [Naegleria gruberi strain NEG-M];>gi|284092862|gb|EFC46502.1| rho family small GTPase [Naegleria gruberi]
29.9537	29.7831	29.3953	29.4207	29.3756	29.5119	3	3					13	13	13	42.3	42.3	42.3	52.975	0	171.18	4788800000	68	29.7831	29.4207	0.777867	0.362404	0.741107	0.456123	0.27461	1.01713	gi|290999965|ref|XP_002682550.1|;gi|284096177|gb|EFC49806.1|	gi|290999965|ref|XP_002682550.1|;gi|284096177|gb|EFC49806.1|	>gi|290999965|ref|XP_002682550.1| predicted protein [Naegleria gruberi strain NEG-M];>gi|284096177|gb|EFC49806.1| predicted protein [Naegleria gruberi]
26.8465	26.8637	26.4511	26.2472	26.4871	26.621	3	3					8	8	8	45.5	45.5	45.5	24.939	0	36.608	610780000	35	26.8465	26.4871	0.77949	0.359398	0.706558	0.463872	0.268663	0.98212	gi|290982703|ref|XP_002674069.1|;gi|284087657|gb|EFC41325.1|	gi|290982703|ref|XP_002674069.1|;gi|284087657|gb|EFC41325.1|	>gi|290982703|ref|XP_002674069.1| predicted protein [Naegleria gruberi strain NEG-M];>gi|284087657|gb|EFC41325.1| predicted protein [Naegleria gruberi]
30.0527	30.2051	29.6782	29.5772	29.7018	29.6947	3	3					14	14	14	59.9	59.9	59.9	36.162	0	149.14	5674800000	87	30.0527	29.6947	0.780228	0.358032	0.927244	0.393295	0.320784	1.2259	gi|290984741|ref|XP_002675085.1|;gi|284088679|gb|EFC42341.1|	gi|290984741|ref|XP_002675085.1|;gi|284088679|gb|EFC42341.1|	>gi|290984741|ref|XP_002675085.1| predicted protein [Naegleria gruberi strain NEG-M];>gi|284088679|gb|EFC42341.1| predicted protein [Naegleria gruberi]
22.8342	22.7338	22.2541	22.3759	22.2277	22.9732	3	3					5	5	5	7.5	7.5	7.5	95.645	0	9.8814	37114000	17	22.7338	22.3759	0.780333	0.357838	0.101352	0.871307	0.0817382	0.209721	gi|290982354|ref|XP_002673895.1|;gi|284087482|gb|EFC41151.1|	gi|290982354|ref|XP_002673895.1|;gi|284087482|gb|EFC41151.1|	>gi|290982354|ref|XP_002673895.1| predicted protein [Naegleria gruberi strain NEG-M];>gi|284087482|gb|EFC41151.1| predicted protein [Naegleria gruberi]
29.2734	29.5389	28.8848	28.9158	28.8114	29.1822	3	3					6	6	6	33.1	33.1	33.1	18.709	0	65.161	3409300000	47	29.2734	28.9158	0.780467	0.35759	0.525663	0.533258	0.262544	0.821231	gi|291000674|ref|XP_002682904.1|;gi|284096532|gb|EFC50160.1|	gi|291000674|ref|XP_002682904.1|;gi|284096532|gb|EFC50160.1|	>gi|291000674|ref|XP_002682904.1| predicted protein [Naegleria gruberi strain NEG-M];>gi|284096532|gb|EFC50160.1| predicted protein [Naegleria gruberi]
32.7834	32.9795	32.44	32.4263	32.4084	32.5659	3	3					19	19	19	92.4	92.4	92.4	19.836	0	236.37	39297000000	197	32.7834	32.4263	0.780709	0.357143	0.742121	0.453424	0.267434	1.00789	gi|290987214|ref|XP_002676318.1|;gi|284089919|gb|EFC43574.1|	gi|290987214|ref|XP_002676318.1|;gi|284089919|gb|EFC43574.1|	>gi|290987214|ref|XP_002676318.1| predicted protein [Naegleria gruberi strain NEG-M];>gi|284089919|gb|EFC43574.1| predicted protein [Naegleria gruberi]
28.0409	28.1184	28.0396	27.684	27.6898	27.5992	3	3				+	14	14	14	29.6	29.6	29.6	66.453	0	45.272	1465500000	53	28.0409	27.684	0.780851	0.35688	3.32015	0.140714	0.408653	2.93565	gi|290983963|ref|XP_002674697.1|;gi|284088289|gb|EFC41953.1|	gi|290983963|ref|XP_002674697.1|;gi|284088289|gb|EFC41953.1|	>gi|290983963|ref|XP_002674697.1| hypothetical protein NAEGRDRAFT_80521 [Naegleria gruberi strain NEG-M];>gi|284088289|gb|EFC41953.1| hypothetical protein NAEGRDRAFT_80521 [Naegleria gruberi]
NaN	23.418	NaN	24.0014	23.0615	22.8784	1	3					1	1	1	1.9	1.9	1.9	85.618	0.0025426	2.8991	50183000	6	23.418	23.0615	0.781022	0.356564	0	0.970859	0.104276	0	gi|290983303|ref|XP_002674368.1|;gi|284087958|gb|EFC41624.1|	gi|290983303|ref|XP_002674368.1|;gi|284087958|gb|EFC41624.1|	>gi|290983303|ref|XP_002674368.1| helicase-like protein [Naegleria gruberi strain NEG-M];>gi|284087958|gb|EFC41624.1| helicase-like protein [Naegleria gruberi]
26.0819	26.1807	26.2717	25.8201	25.825	25.8346	3	3					10	10	10	32	32	32	50.129	0	29.139	392420000	25	26.1807	25.825	0.78149	0.355701	2.51321	0.2264	0.351519	2.2685	gi|290977796|ref|XP_002671623.1|;gi|284085193|gb|EFC38879.1|;gi|290971336|ref|XP_002668467.1|;gi|284081889|gb|EFC35723.1|	gi|290977796|ref|XP_002671623.1|;gi|284085193|gb|EFC38879.1|	>gi|290977796|ref|XP_002671623.1| predicted protein [Naegleria gruberi strain NEG-M];>gi|284085193|gb|EFC38879.1| predicted protein [Naegleria gruberi]
30.4755	30.5949	30.3039	30.1209	30.1044	30.3292	3	3					21	21	12	49.5	49.5	32.7	54.147	0	113.98	7875100000	127	30.4755	30.1209	0.782103	0.35457	1.15536	0.387184	0.273265	1.29372	gi|290997039|ref|XP_002681089.1|;gi|284094712|gb|EFC48345.1|	gi|290997039|ref|XP_002681089.1|;gi|284094712|gb|EFC48345.1|	>gi|290997039|ref|XP_002681089.1| dihydrolipoamide branched chain transacylase E2 [Naegleria gruberi strain NEG-M];>gi|284094712|gb|EFC48345.1| dihydrolipoamide branched chain transacylase E2 [Naegleria gruberi]
26.8729	26.7521	26.5015	26.447	26.3978	26.3666	3	3					9	9	9	27	27	27	66.619	0	32.45	585190000	31	26.7521	26.3978	0.782226	0.354343	1.27894	0.36434	0.305042	1.43981	gi|291000208|ref|XP_002682671.1|;gi|284096299|gb|EFC49927.1|	gi|291000208|ref|XP_002682671.1|;gi|284096299|gb|EFC49927.1|	>gi|291000208|ref|XP_002682671.1| acid phosphatase [Naegleria gruberi strain NEG-M];>gi|284096299|gb|EFC49927.1| acid phosphatase [Naegleria gruberi]
24.167	24.2823	23.4442	23.9682	23.3257	23.8132	3	3					3	3	3	22.6	22.6	22.6	17.021	0	5.0379	90867000	7	24.167	23.8132	0.782544	0.353756	0.331245	0.638178	0.262126	0.615353	gi|290993144|ref|XP_002679193.1|;gi|284092809|gb|EFC46449.1|	gi|290993144|ref|XP_002679193.1|;gi|284092809|gb|EFC46449.1|	>gi|290993144|ref|XP_002679193.1| predicted protein, partial [Naegleria gruberi strain NEG-M];>gi|284092809|gb|EFC46449.1| predicted protein, partial [Naegleria gruberi]
26.4794	26.3749	26.0392	26.0213	26.1279	25.9861	3	3					3	3	3	13.9	13.9	13.9	24.114	0	6.6796	448510000	22	26.3749	26.0213	0.782623	0.353611	0.841229	0.438338	0.25277	1.05557	gi|290984205|ref|XP_002674818.1|;gi|284088410|gb|EFC42074.1|	gi|290984205|ref|XP_002674818.1|;gi|284088410|gb|EFC42074.1|	>gi|290984205|ref|XP_002674818.1| hypothetical protein NAEGRDRAFT_80544 [Naegleria gruberi strain NEG-M];>gi|284088410|gb|EFC42074.1| hypothetical protein NAEGRDRAFT_80544 [Naegleria gruberi]
24.5533	24.5248	24.4429	24.172	24.1006	24.2567	3	3					3	3	3	10.3	10.3	10.3	63.133	0	13.727	127770000	16	24.5248	24.172	0.78308	0.352768	2.38607	0.254928	0.330552	2.11948	gi|290998461|ref|XP_002681799.1|;gi|284095424|gb|EFC49055.1|	gi|290998461|ref|XP_002681799.1|;gi|284095424|gb|EFC49055.1|	>gi|290998461|ref|XP_002681799.1| predicted protein [Naegleria gruberi strain NEG-M];>gi|284095424|gb|EFC49055.1| predicted protein [Naegleria gruberi]
26.5235	26.2538	26.5776	26.3497	26.1716	26.1289	3	3					5	5	5	50.3	50.3	50.3	18.364	0	20.704	498370000	26	26.5235	26.1716	0.783511	0.351974	0.907198	0.437082	0.234894	1.06365	gi|290994747|ref|XP_002679993.1|;gi|284093612|gb|EFC47249.1|	gi|290994747|ref|XP_002679993.1|;gi|284093612|gb|EFC47249.1|	>gi|290994747|ref|XP_002679993.1| predicted protein, partial [Naegleria gruberi strain NEG-M];>gi|284093612|gb|EFC47249.1| predicted protein, partial [Naegleria gruberi]
30.384	30.1581	29.7759	29.8064	29.6071	30.0115	3	3					4	4	4	42.2	42.2	42.2	17.176	0	27.296	6217800000	33	30.1581	29.8064	0.783674	0.351675	0.631377	0.476515	0.297688	0.952894	gi|290985880|ref|XP_002675653.1|;gi|284089250|gb|EFC42909.1|	gi|290985880|ref|XP_002675653.1|;gi|284089250|gb|EFC42909.1|	>gi|290985880|ref|XP_002675653.1| glycine cleavage H-protein [Naegleria gruberi strain NEG-M];>gi|284089250|gb|EFC42909.1| glycine cleavage H-protein [Naegleria gruberi]
27.6468	27.7439	27.221	27.2953	27.1879	27.3753	3	3					12	12	12	46.8	46.8	46.8	53.009	0	56.849	1049500000	41	27.6468	27.2953	0.783763	0.351511	0.672285	0.485018	0.251053	0.931572	gi|290988702|ref|XP_002677034.1|;gi|284090639|gb|EFC44290.1|	gi|290988702|ref|XP_002677034.1|;gi|284090639|gb|EFC44290.1|	>gi|290988702|ref|XP_002677034.1| predicted protein [Naegleria gruberi strain NEG-M];>gi|284090639|gb|EFC44290.1| predicted protein [Naegleria gruberi]
29.7009	29.8998	29.4795	29.3464	29.3495	29.4321	3	3					19	19	19	48.8	48.8	48.8	42.607	0	118.62	4576600000	116	29.7009	29.3495	0.783818	0.35141	1.19732	0.380905	0.317381	1.41313	gi|290999953|ref|XP_002682544.1|;gi|284096171|gb|EFC49800.1|	gi|290999953|ref|XP_002682544.1|;gi|284096171|gb|EFC49800.1|	>gi|290999953|ref|XP_002682544.1| predicted protein [Naegleria gruberi strain NEG-M];>gi|284096171|gb|EFC49800.1| predicted protein [Naegleria gruberi]
25.4375	25.1038	25.012	24.7198	24.8686	24.7526	3	3					3	3	3	17.9	17.9	17.9	38.574	0	8.3035	197970000	14	25.1038	24.7526	0.783931	0.351202	1.3776	0.30682	0.404069	1.70554	gi|290999903|ref|XP_002682519.1|;gi|284096146|gb|EFC49775.1|	gi|290999903|ref|XP_002682519.1|;gi|284096146|gb|EFC49775.1|	>gi|290999903|ref|XP_002682519.1| hypothetical protein NAEGRDRAFT_56737 [Naegleria gruberi strain NEG-M];>gi|284096146|gb|EFC49775.1| hypothetical protein NAEGRDRAFT_56737 [Naegleria gruberi]
27.169	27.0943	26.4189	26.7626	26.729	26.7432	3	3					4	4	4	42.1	42.1	42.1	17.412	0	12.213	693900000	14	27.0943	26.7432	0.78399	0.351093	0.247152	0.738976	0.149153	0.440286	gi|290994140|ref|XP_002679690.1|;gi|284093308|gb|EFC46946.1|	gi|290994140|ref|XP_002679690.1|;gi|284093308|gb|EFC46946.1|	>gi|290994140|ref|XP_002679690.1| predicted protein [Naegleria gruberi strain NEG-M];>gi|284093308|gb|EFC46946.1| predicted protein [Naegleria gruberi]
24.8306	25.3714	26.0201	25.0222	25.5204	24.8766	3	3					4	4	4	11.5	11.5	11.5	67.195	0	10.863	248520000	13	25.3714	25.0222	0.785049	0.349146	0.27126	0.680602	0.267616	0.540383	gi|290979999|ref|XP_002672720.1|;gi|284086299|gb|EFC39976.1|	gi|290979999|ref|XP_002672720.1|;gi|284086299|gb|EFC39976.1|	>gi|290979999|ref|XP_002672720.1| hypothetical protein NAEGRDRAFT_81115 [Naegleria gruberi strain NEG-M];>gi|284086299|gb|EFC39976.1| hypothetical protein NAEGRDRAFT_81115 [Naegleria gruberi]
20.6846	21.2281	21.2014	20.6746	20.8681	20.8528	3	3					1	1	1	3.8	3.8	3.8	36.306	0.0018065	3.0774	11671000	10	21.2014	20.8528	0.785312	0.348663	0.567891	0.526065	0.239552	0.833271	gi|290985215|ref|XP_002675321.1|;gi|284088917|gb|EFC42577.1|	gi|290985215|ref|XP_002675321.1|;gi|284088917|gb|EFC42577.1|	>gi|290985215|ref|XP_002675321.1| predicted protein [Naegleria gruberi strain NEG-M];>gi|284088917|gb|EFC42577.1| predicted protein [Naegleria gruberi]
24.4096	NaN	24.6467	24.141	24.2187	NaN	2	2					4	4	4	40	40	40	21.578	0	10.752	90404000	16	24.5282	24.1798	0.7855	0.348316	0.967098	0.38703	0.348316	1.54996	gi|290992502|ref|XP_002678873.1|;gi|284092487|gb|EFC46129.1|	gi|290992502|ref|XP_002678873.1|;gi|284092487|gb|EFC46129.1|	>gi|290992502|ref|XP_002678873.1| predicted protein [Naegleria gruberi strain NEG-M];>gi|284092487|gb|EFC46129.1| predicted protein [Naegleria gruberi]
25.4069	25.6902	24.8235	25.0598	24.6425	25.1046	3	3					4	4	4	29.2	29.2	29.2	16.842	0	19.265	219480000	22	25.4069	25.0598	0.786162	0.347101	0.559034	0.478845	0.371234	0.940942	gi|291000782|ref|XP_002682958.1|;gi|284096586|gb|EFC50214.1|	gi|291000782|ref|XP_002682958.1|;gi|284096586|gb|EFC50214.1|	>gi|291000782|ref|XP_002682958.1| predicted protein [Naegleria gruberi strain NEG-M];>gi|284096586|gb|EFC50214.1| predicted protein [Naegleria gruberi]
NaN	22.4688	NaN	22.0588	NaN	22.1848	1	2					2	2	2	2.9	2.9	2.9	118.39	0	4.9126	21926000	6	22.4688	22.1218	0.786238	0.346962	0	0.961893	0.346961	0	gi|290986558|ref|XP_002675991.1|;gi|284089590|gb|EFC43247.1|;gi|290986556|ref|XP_002675990.1|;gi|284089589|gb|EFC43246.1|	gi|290986558|ref|XP_002675991.1|;gi|284089590|gb|EFC43247.1|;gi|290986556|ref|XP_002675990.1|;gi|284089589|gb|EFC43246.1|	>gi|290986558|ref|XP_002675991.1| hypothetical protein NAEGRDRAFT_50007 [Naegleria gruberi strain NEG-M];>gi|284089590|gb|EFC43247.1| hypothetical protein NAEGRDRAFT_50007 [Naegleria gruberi];>gi|290986556|ref|XP_002675990.1| hypothetical protein NAEGRDRAF
26.4445	24.7631	24.3584	24.9368	24.2324	24.4178	3	3					2	2	2	24.4	24.4	24.4	25.091	0	5.8105	213350000	4	24.7631	24.4178	0.787131	0.345324	0.417698	0.516209	0.659669	0.853873	gi|290989792|ref|XP_002677521.1|;gi|284091129|gb|EFC44777.1|	gi|290989792|ref|XP_002677521.1|;gi|284091129|gb|EFC44777.1|	>gi|290989792|ref|XP_002677521.1| predicted protein [Naegleria gruberi strain NEG-M];>gi|284091129|gb|EFC44777.1| predicted protein [Naegleria gruberi]
26.3214	26.1885	25.8186	26.043	25.8201	25.8433	3	3					5	5	5	10.3	10.3	10.3	69.646	0	16.87	401820000	20	26.1885	25.8433	0.787196	0.345205	0.552447	0.54889	0.207396	0.778964	gi|291000576|ref|XP_002682855.1|;gi|284096483|gb|EFC50111.1|	gi|291000576|ref|XP_002682855.1|;gi|284096483|gb|EFC50111.1|	>gi|291000576|ref|XP_002682855.1| splicing factor 3b, subunit 2 [Naegleria gruberi strain NEG-M];>gi|284096483|gb|EFC50111.1| splicing factor 3b, subunit 2 [Naegleria gruberi]
29.1906	29.325	28.7709	28.8455	28.5603	29.1448	3	3					12	12	12	64.6	64.6	64.6	26.155	0	104.73	3163600000	79	29.1906	28.8455	0.787238	0.345129	0.44399	0.575235	0.245267	0.727112	gi|290982416|ref|XP_002673926.1|;gi|284087513|gb|EFC41182.1|	gi|290982416|ref|XP_002673926.1|;gi|284087513|gb|EFC41182.1|	>gi|290982416|ref|XP_002673926.1| predicted protein [Naegleria gruberi strain NEG-M];>gi|284087513|gb|EFC41182.1| predicted protein [Naegleria gruberi]
29.1852	29.1991	28.4655	28.8646	28.5758	28.8409	3	3					9	9	9	27.5	27.5	27.5	52.853	0	36.009	2874600000	48	29.1852	28.8409	0.7877	0.344282	0.296318	0.685884	0.189487	0.52735	gi|290977037|ref|XP_002671245.1|;gi|284084812|gb|EFC38501.1|	gi|290977037|ref|XP_002671245.1|;gi|284084812|gb|EFC38501.1|	>gi|290977037|ref|XP_002671245.1| predicted protein [Naegleria gruberi strain NEG-M];>gi|284084812|gb|EFC38501.1| predicted protein [Naegleria gruberi]
29.1019	29.2596	28.806	28.7582	28.445	29.1777	3	3					6	6	6	59.7	59.7	59.7	22.428	0	23.227	3022300000	32	29.1019	28.7582	0.788001	0.343731	0.450751	0.561831	0.262217	0.748229	gi|290988984|ref|XP_002677149.1|;gi|284090755|gb|EFC44405.1|	gi|290988984|ref|XP_002677149.1|;gi|284090755|gb|EFC44405.1|	>gi|290988984|ref|XP_002677149.1| predicted protein [Naegleria gruberi strain NEG-M];>gi|284090755|gb|EFC44405.1| predicted protein [Naegleria gruberi]
23.3814	23.6889	23.7714	22.538	23.3458	23.6847	3	3					2	2	2	20.9	20.9	20.9	17.091	0	8.1319	67024000	13	23.6889	23.3458	0.78836	0.343073	0.517011	0.494232	0.424371	0.922073	gi|290998369|ref|XP_002681753.1|;gi|284095378|gb|EFC49009.1|	gi|290998369|ref|XP_002681753.1|;gi|284095378|gb|EFC49009.1|	>gi|290998369|ref|XP_002681753.1| predicted protein, partial [Naegleria gruberi strain NEG-M];>gi|284095378|gb|EFC49009.1| predicted protein, partial [Naegleria gruberi]
28.1603	28.2124	28.1173	27.8181	27.7904	27.902	3	3					14	14	14	23.5	23.5	23.5	107.02	0	101.11	1583700000	72	28.1603	27.8181	0.788852	0.342173	2.77806	0.232603	0.326485	2.27725	gi|290997828|ref|XP_002681483.1|;gi|284095107|gb|EFC48739.1|	gi|290997828|ref|XP_002681483.1|;gi|284095107|gb|EFC48739.1|	>gi|290997828|ref|XP_002681483.1| aaa ATPase family protein [Naegleria gruberi strain NEG-M];>gi|284095107|gb|EFC48739.1| aaa ATPase family protein [Naegleria gruberi]
25.3389	25.6603	24.7901	24.9346	24.9974	25.3987	3	3					3	3	3	29.5	29.5	29.5	16.416	0	18.649	228270000	11	25.3389	24.9974	0.789222	0.341497	0.201367	0.76756	0.152903	0.389382	gi|290973601|ref|XP_002669536.1|;gi|284083085|gb|EFC36792.1|	gi|290973601|ref|XP_002669536.1|;gi|284083085|gb|EFC36792.1|	>gi|290973601|ref|XP_002669536.1| predicted protein [Naegleria gruberi strain NEG-M];>gi|284083085|gb|EFC36792.1| predicted protein [Naegleria gruberi]
26.9873	27.0154	26.5267	26.819	26.5006	26.6464	3	3					10	10	10	27.5	27.5	27.5	69.27	0	26.567	674990000	37	26.9873	26.6464	0.789537	0.340921	0.439867	0.602226	0.187827	0.663236	gi|291000312|ref|XP_002682723.1|;gi|284096351|gb|EFC49979.1|	gi|291000312|ref|XP_002682723.1|;gi|284096351|gb|EFC49979.1|	>gi|291000312|ref|XP_002682723.1| predicted protein [Naegleria gruberi strain NEG-M];>gi|284096351|gb|EFC49979.1| predicted protein [Naegleria gruberi]
26.7877	26.8238	26.6858	26.3971	26.5889	26.4471	3	3					4	4	4	31.5	31.5	31.5	26.954	0	15.372	619050000	16	26.7877	26.4471	0.789702	0.34062	1.81764	0.31321	0.288067	1.68686	gi|291001117|ref|XP_002683125.1|;gi|284096754|gb|EFC50381.1|	gi|291001117|ref|XP_002683125.1|;gi|284096754|gb|EFC50381.1|	>gi|291001117|ref|XP_002683125.1| hypothetical protein NAEGRDRAFT_77734 [Naegleria gruberi strain NEG-M];>gi|284096754|gb|EFC50381.1| hypothetical protein NAEGRDRAFT_77734 [Naegleria gruberi]
25.9609	25.9072	25.7338	25.5562	25.5669	25.6251	3	3					8	8	8	10.6	10.6	10.6	155.25	0	21.464	332560000	21	25.9072	25.5669	0.789916	0.340229	1.77953	0.320995	0.284566	1.6566	gi|290994665|ref|XP_002679952.1|;gi|284093571|gb|EFC47208.1|	gi|290994665|ref|XP_002679952.1|;gi|284093571|gb|EFC47208.1|	>gi|290994665|ref|XP_002679952.1| RhoGEF domain-containing protein [Naegleria gruberi strain NEG-M];>gi|284093571|gb|EFC47208.1| RhoGEF domain-containing protein [Naegleria gruberi]
25.3491	24.9252	24.7667	24.5627	24.6887	24.5853	3	3					3	3	3	30	30	30	19.256	0	10.331	174630000	6	24.9252	24.5853	0.790081	0.339928	1.05911	0.363705	0.401411	1.44339	gi|290990963|ref|XP_002678105.1|;gi|284091716|gb|EFC45361.1|	gi|290990963|ref|XP_002678105.1|;gi|284091716|gb|EFC45361.1|	>gi|290990963|ref|XP_002678105.1| hypothetical protein NAEGRDRAFT_79464 [Naegleria gruberi strain NEG-M];>gi|284091716|gb|EFC45361.1| hypothetical protein NAEGRDRAFT_79464 [Naegleria gruberi]
23.0146	24.9255	NaN	NaN	23.9379	23.324	2	2					2	2	2	14.5	14.5	14.5	38.457	0	3.9482	78549000	5	23.9701	23.6309	0.790515	0.339136	0.114876	0.828162	0.339135	0.307321	gi|290978049|ref|XP_002671749.1|;gi|284085320|gb|EFC39005.1|;gi|290972148|ref|XP_002668821.1|;gi|284082347|gb|EFC36077.1|	gi|290978049|ref|XP_002671749.1|;gi|284085320|gb|EFC39005.1|;gi|290972148|ref|XP_002668821.1|;gi|284082347|gb|EFC36077.1|	>gi|290978049|ref|XP_002671749.1| predicted protein [Naegleria gruberi strain NEG-M];>gi|284085320|gb|EFC39005.1| predicted protein [Naegleria gruberi];>gi|290972148|ref|XP_002668821.1| predicted protein [Naegleria gruberi strain NEG-M];>gi|284082347|gb|EF
28.2699	28.1844	27.9654	27.8455	27.7992	28.0357	3	3					11	11	11	30.9	30.9	30.9	59.489	0	58.44	1623600000	62	28.1844	27.8455	0.790677	0.33884	0.996011	0.418335	0.246421	1.14065	gi|290992029|ref|XP_002678637.1|;gi|284092250|gb|EFC45893.1|	gi|290992029|ref|XP_002678637.1|;gi|284092250|gb|EFC45893.1|	>gi|290992029|ref|XP_002678637.1| predicted protein, partial [Naegleria gruberi strain NEG-M];>gi|284092250|gb|EFC45893.1| predicted protein, partial [Naegleria gruberi]
26.2218	26.6055	26.4281	26.1808	26.0559	26.0904	3	3					6	6	6	15	15	15	80.649	0	24.824	483810000	33	26.4281	26.0904	0.791293	0.337717	1.24237	0.376209	0.309464	1.42634	gi|290994428|ref|XP_002679834.1|;gi|284093452|gb|EFC47090.1|	gi|290994428|ref|XP_002679834.1|;gi|284093452|gb|EFC47090.1|	>gi|290994428|ref|XP_002679834.1| vacuole 14 protein [Naegleria gruberi strain NEG-M];>gi|284093452|gb|EFC47090.1| vacuole 14 protein [Naegleria gruberi]
32.891	32.7587	32.3419	32.3846	32.4214	32.6359	3	3					31	31	31	75.6	75.6	75.6	52.855	0	186.65	38344000000	189	32.7587	32.4214	0.79152	0.337303	0.427675	0.612656	0.183239	0.647304	gi|290991019|ref|XP_002678133.1|;gi|284091744|gb|EFC45389.1|	gi|290991019|ref|XP_002678133.1|;gi|284091744|gb|EFC45389.1|	>gi|290991019|ref|XP_002678133.1| disulfide isomerase family protein [Naegleria gruberi strain NEG-M];>gi|284091744|gb|EFC45389.1| disulfide isomerase family protein [Naegleria gruberi]
NaN	NaN	24.2753	24.1812	NaN	23.6958	1	2					4	4	4	4.4	4.4	4.4	117.67	0	5.0338	93040000	4	24.2753	23.9385	0.791837	0.336725	0	0.935964	0.336725	0	gi|290994721|ref|XP_002679980.1|;gi|284093599|gb|EFC47236.1|	gi|290994721|ref|XP_002679980.1|;gi|284093599|gb|EFC47236.1|	>gi|290994721|ref|XP_002679980.1| WD40 repeat domain-containing protein [Naegleria gruberi strain NEG-M];>gi|284093599|gb|EFC47236.1| WD40 repeat domain-containing protein [Naegleria gruberi]
28.653	28.4445	28.2641	27.9148	28.1081	28.3928	3	3					12	12	12	53	53	53	29.684	0	48.251	1949700000	45	28.4445	28.1081	0.791986	0.336454	0.817389	0.420648	0.31529	1.13169	gi|290980900|ref|XP_002673169.1|;gi|284086751|gb|EFC40425.1|	gi|290980900|ref|XP_002673169.1|;gi|284086751|gb|EFC40425.1|	>gi|290980900|ref|XP_002673169.1| predicted protein [Naegleria gruberi strain NEG-M];>gi|284086751|gb|EFC40425.1| predicted protein [Naegleria gruberi]
24.4796	24.5591	NaN	23.9078	24.3617	24.1831	2	3					1	1	1	30.7	30.7	30.7	9.7906	0	10.001	115320000	8	24.5193	24.1831	0.792118	0.336212	0.910241	0.386398	0.368471	1.34994	gi|290995837|ref|XP_002680489.1|;gi|284094110|gb|EFC47745.1|	gi|290995837|ref|XP_002680489.1|;gi|284094110|gb|EFC47745.1|	>gi|290995837|ref|XP_002680489.1| predicted protein, partial [Naegleria gruberi strain NEG-M];>gi|284094110|gb|EFC47745.1| predicted protein, partial [Naegleria gruberi]
27.233	27.16	26.8022	26.8247	26.5689	26.8375	3	3					6	6	6	6.2	6.2	6.2	180.87	0	24.526	758940000	33	27.16	26.8247	0.792612	0.335314	0.943777	0.394908	0.32137	1.23942	gi|290974576|ref|XP_002670021.1|;gi|284083575|gb|EFC37277.1|	gi|290974576|ref|XP_002670021.1|;gi|284083575|gb|EFC37277.1|	>gi|290974576|ref|XP_002670021.1| hypothetical protein NAEGRDRAFT_59809 [Naegleria gruberi strain NEG-M];>gi|284083575|gb|EFC37277.1| hypothetical protein NAEGRDRAFT_59809 [Naegleria gruberi]
26.3989	26.6855	26.1676	26.064	26.367	25.8542	3	3					6	6	6	20.6	20.6	20.6	58.941	0	22.092	461100000	25	26.3989	26.064	0.792811	0.334951	0.69525	0.446267	0.322273	1.0356	gi|291001125|ref|XP_002683129.1|;gi|284096758|gb|EFC50385.1|	gi|291001125|ref|XP_002683129.1|;gi|284096758|gb|EFC50385.1|	>gi|291001125|ref|XP_002683129.1| hypothetical protein NAEGRDRAFT_77738 [Naegleria gruberi strain NEG-M];>gi|284096758|gb|EFC50385.1| hypothetical protein NAEGRDRAFT_77738 [Naegleria gruberi]
30.4147	30.318	29.9349	29.9835	29.776	30.1505	3	3					9	9	9	65.1	65.1	65.1	17.198	0	88.388	6922100000	84	30.318	29.9835	0.793052	0.334513	0.623561	0.502312	0.25256	0.895021	gi|290997227|ref|XP_002681183.1|;gi|284094806|gb|EFC48439.1|	gi|290997227|ref|XP_002681183.1|;gi|284094806|gb|EFC48439.1|	>gi|290997227|ref|XP_002681183.1| hypothetical protein NAEGRDRAFT_78468 [Naegleria gruberi strain NEG-M];>gi|284094806|gb|EFC48439.1| hypothetical protein NAEGRDRAFT_78468 [Naegleria gruberi]
24.5203	24.2282	24.156	23.8645	23.8944	23.9857	3	3					3	3	3	8.1	8.1	8.1	57.117	0	7.1977	108990000	11	24.2282	23.8944	0.793457	0.333776	1.5236	0.296717	0.386607	1.78016	gi|290973236|ref|XP_002669355.1|;gi|284082901|gb|EFC36611.1|	gi|290973236|ref|XP_002669355.1|;gi|284082901|gb|EFC36611.1|	>gi|290973236|ref|XP_002669355.1| predicted protein [Naegleria gruberi strain NEG-M];>gi|284082901|gb|EFC36611.1| predicted protein [Naegleria gruberi]
25.791	25.2068	25.0451	24.8732	24.5051	24.9725	3	3					2	2	2	11.4	11.4	11.4	29.033	0	7.5685	213360000	8	25.2068	24.8732	0.793554	0.333599	0.988759	0.344301	0.564041	1.53496	gi|290984093|ref|XP_002674762.1|;gi|284088354|gb|EFC42018.1|	gi|290984093|ref|XP_002674762.1|;gi|284088354|gb|EFC42018.1|	>gi|290984093|ref|XP_002674762.1| predicted protein [Naegleria gruberi strain NEG-M];>gi|284088354|gb|EFC42018.1| predicted protein [Naegleria gruberi]
29.1636	29.2542	28.7641	28.8301	28.6628	29.189	3	3					11	11	11	66.2	66.2	66.2	27.248	0	48.131	3150100000	80	29.1636	28.8301	0.793654	0.333418	0.315254	0.68516	0.166651	0.526981	gi|290978535|ref|XP_002671991.1|;gi|284085564|gb|EFC39247.1|	gi|290978535|ref|XP_002671991.1|;gi|284085564|gb|EFC39247.1|	>gi|290978535|ref|XP_002671991.1| PX domain-containing protein [Naegleria gruberi strain NEG-M];>gi|284085564|gb|EFC39247.1| PX domain-containing protein [Naegleria gruberi]
NaN	26.8076	27.1749	26.8263	26.4901	NaN	2	2					2	2	2	17.6	17.6	17.6	15.561	0	15.449	642060000	7	26.9913	26.6582	0.793846	0.333069	0.504755	0.516715	0.333067	0.954454	gi|290989523|ref|XP_002677387.1|;gi|284090994|gb|EFC44643.1|	gi|290989523|ref|XP_002677387.1|;gi|284090994|gb|EFC44643.1|	>gi|290989523|ref|XP_002677387.1| RpsQ domain-containing protein [Naegleria gruberi strain NEG-M];>gi|284090994|gb|EFC44643.1| RpsQ domain-containing protein [Naegleria gruberi]
26.3492	26.1827	25.8251	25.8496	25.7457	26.0178	3	3					4	4	4	21.4	21.4	21.4	32.187	0	10.815	399080000	10	26.1827	25.8496	0.79385	0.333061	0.644441	0.497581	0.247951	0.905718	gi|290981558|ref|XP_002673497.1|;gi|284087081|gb|EFC40753.1|	gi|290981558|ref|XP_002673497.1|;gi|284087081|gb|EFC40753.1|	>gi|290981558|ref|XP_002673497.1| hypothetical protein NAEGRDRAFT_80898 [Naegleria gruberi strain NEG-M];>gi|284087081|gb|EFC40753.1| hypothetical protein NAEGRDRAFT_80898 [Naegleria gruberi]
31.395	31.3745	31.2254	31.0127	31.0416	31.2297	3	3					21	21	21	62.5	62.5	62.5	38.75	0	78.66	14782000000	119	31.3745	31.0416	0.793958	0.332865	1.28463	0.385921	0.23698	1.27067	gi|290984906|ref|XP_002675167.1|;gi|284088762|gb|EFC42423.1|	gi|290984906|ref|XP_002675167.1|;gi|284088762|gb|EFC42423.1|	>gi|290984906|ref|XP_002675167.1| predicted protein [Naegleria gruberi strain NEG-M];>gi|284088762|gb|EFC42423.1| predicted protein [Naegleria gruberi]
NaN	23.4656	NaN	23.1337	NaN	NaN	1	1					2	2	2	5.5	5.5	5.5	58.82	0.0018135	3.109	27078000	2	23.4656	23.1337	0.79445	0.331972	0	0.93461	0.331972	0	gi|290995292|ref|XP_002680229.1|;gi|284093849|gb|EFC47485.1|	gi|290995292|ref|XP_002680229.1|;gi|284093849|gb|EFC47485.1|	>gi|290995292|ref|XP_002680229.1| predicted protein [Naegleria gruberi strain NEG-M];>gi|284093849|gb|EFC47485.1| predicted protein [Naegleria gruberi]
26.4534	26.4266	25.9348	26.0699	26.0955	26.4335	3	3					4	4	4	21.1	21.1	21.1	24.788	0	40.912	495290000	27	26.4266	26.0955	0.794931	0.331099	0.128605	0.857549	0.0719452	0.235648	gi|290972678|ref|XP_002669078.1|;gi|284082620|gb|EFC36334.1|	gi|290972678|ref|XP_002669078.1|;gi|284082620|gb|EFC36334.1|	>gi|290972678|ref|XP_002669078.1| predicted protein [Naegleria gruberi strain NEG-M];>gi|284082620|gb|EFC36334.1| predicted protein [Naegleria gruberi]
29.3569	29.6496	29.1455	29.0259	28.852	29.1699	3	3					7	7	7	64.5	64.5	64.5	16.825	0	50.854	3696400000	48	29.3569	29.0259	0.794956	0.331053	1.00016	0.382145	0.368088	1.35011	gi|290995017|ref|XP_002680128.1|;gi|284093747|gb|EFC47384.1|	gi|290995017|ref|XP_002680128.1|;gi|284093747|gb|EFC47384.1|	>gi|290995017|ref|XP_002680128.1| ubiquitin conjugating enzyme E2 [Naegleria gruberi strain NEG-M];>gi|284093747|gb|EFC47384.1| ubiquitin conjugating enzyme E2 [Naegleria gruberi]
24.4194	24.3097	24.4153	24.1223	24.0825	24.0855	3	3					3	3	3	10.2	10.2	10.2	45.617	0	6.0316	114880000	5	24.4153	24.0855	0.795656	0.329784	2.76404	0.267505	0.284698	2.06091	gi|290989886|ref|XP_002677568.1|;gi|284091176|gb|EFC44824.1|	gi|290989886|ref|XP_002677568.1|;gi|284091176|gb|EFC44824.1|	>gi|290989886|ref|XP_002677568.1| predicted protein [Naegleria gruberi strain NEG-M];>gi|284091176|gb|EFC44824.1| predicted protein [Naegleria gruberi]
25.1277	25.3508	25.1721	NaN	24.4234	25.2617	3	2					3	3	3	7.9	7.9	7.9	62.079	0.00054437	3.6311	191490000	6	25.1721	24.8425	0.795736	0.329639	0.478503	0.517946	0.374389	0.881795	gi|290996722|ref|XP_002680931.1|;gi|284094553|gb|EFC48187.1|	gi|290996722|ref|XP_002680931.1|;gi|284094553|gb|EFC48187.1|	>gi|290996722|ref|XP_002680931.1| brix domain-containing protein [Naegleria gruberi strain NEG-M];>gi|284094553|gb|EFC48187.1| brix domain-containing protein [Naegleria gruberi]
28.4785	28.5986	27.9478	28.1426	28.1495	28.2426	3	3					24	24	24	44.5	44.5	44.5	77.239	0	67.515	1892200000	105	28.4785	28.1495	0.796096	0.328985	0.332545	0.679745	0.163399	0.540127	gi|290992689|ref|XP_002678966.1|;gi|284092581|gb|EFC46222.1|	gi|290992689|ref|XP_002678966.1|;gi|284092581|gb|EFC46222.1|	>gi|290992689|ref|XP_002678966.1| hypothetical protein NAEGRDRAFT_79160 [Naegleria gruberi strain NEG-M];>gi|284092581|gb|EFC46222.1| hypothetical protein NAEGRDRAFT_79160 [Naegleria gruberi]
24.8119	NaN	23.9529	NaN	24.0553	NaN	2	1					2	2	2	10.2	10.2	10.2	37.258	0	6.602	132440000	3	24.3824	24.0553	0.797152	0.327074	0	0.956197	0.327074	0	gi|290987704|ref|XP_002676562.1|;gi|284090165|gb|EFC43818.1|	gi|290987704|ref|XP_002676562.1|;gi|284090165|gb|EFC43818.1|	>gi|290987704|ref|XP_002676562.1| predicted protein [Naegleria gruberi strain NEG-M];>gi|284090165|gb|EFC43818.1| predicted protein [Naegleria gruberi]
23.9374	24.4145	24.1453	23.8945	23.6362	23.8183	3	3					3	3	3	10.5	10.5	10.5	45.005	0	9.0092	94638000	12	24.1453	23.8183	0.797198	0.32699	1.13972	0.368026	0.382728	1.48387	gi|290992129|ref|XP_002678687.1|;gi|284092300|gb|EFC45943.1|	gi|290992129|ref|XP_002678687.1|;gi|284092300|gb|EFC45943.1|	>gi|290992129|ref|XP_002678687.1| predicted protein [Naegleria gruberi strain NEG-M];>gi|284092300|gb|EFC45943.1| predicted protein [Naegleria gruberi]
25.4373	24.5234	25.4369	25.1453	24.7932	25.1105	3	3					3	3	3	16.2	16.2	16.2	42.347	0	14.677	213970000	5	25.4369	25.1105	0.79754	0.326372	0.131716	0.833188	0.116199	0.273722	gi|290992989|ref|XP_002679116.1|;gi|284092731|gb|EFC46372.1|;gi|290988297|ref|XP_002676858.1|;gi|284090462|gb|EFC44114.1|	gi|290992989|ref|XP_002679116.1|;gi|284092731|gb|EFC46372.1|	>gi|290992989|ref|XP_002679116.1| Sel1 repeat domain-containing protein [Naegleria gruberi strain NEG-M];>gi|284092731|gb|EFC46372.1| Sel1 repeat domain-containing protein [Naegleria gruberi]
28.1372	27.9711	27.4594	27.6451	27.5603	27.7891	3	3					4	4	4	15.4	15.4	15.4	31.252	0	14.028	1355300000	29	27.9711	27.6451	0.797697	0.326088	0.373169	0.643612	0.191124	0.607505	gi|290987894|ref|XP_002676657.1|;gi|284090260|gb|EFC43913.1|	gi|290987894|ref|XP_002676657.1|;gi|284090260|gb|EFC43913.1|	>gi|290987894|ref|XP_002676657.1| predicted protein [Naegleria gruberi strain NEG-M];>gi|284090260|gb|EFC43913.1| predicted protein [Naegleria gruberi]
26.8768	26.2037	26.4184	25.6383	26.119	26.0928	3	3					7	7	7	19.7	19.7	19.7	50.81	0	23.644	472950000	17	26.4184	26.0928	0.797937	0.325653	1.02189	0.343123	0.549612	1.55925	gi|290979220|ref|XP_002672332.1|;gi|284085908|gb|EFC39588.1|	gi|290979220|ref|XP_002672332.1|;gi|284085908|gb|EFC39588.1|	>gi|290979220|ref|XP_002672332.1| cofactor-independent phosphoglycerate mutase [Naegleria gruberi strain NEG-M];>gi|284085908|gb|EFC39588.1| cofactor-independent phosphoglycerate mutase [Naegleria gruberi]
23.2217	23.576	NaN	NaN	NaN	23.0734	2	1					5	5	5	12.7	12.7	12.7	78.623	0	10.757	45245000	7	23.3988	23.0734	0.798032	0.325481	0	0.928162	0.325482	0	gi|290998133|ref|XP_002681635.1|;gi|284095260|gb|EFC48891.1|	gi|290998133|ref|XP_002681635.1|;gi|284095260|gb|EFC48891.1|	>gi|290998133|ref|XP_002681635.1| predicted protein [Naegleria gruberi strain NEG-M];>gi|284095260|gb|EFC48891.1| predicted protein [Naegleria gruberi]
23.2821	23.5885	23.1705	22.7366	NaN	23.1772	3	2					2	2	2	15.4	15.4	15.4	15.186	0	4.3205	47401000	6	23.2821	22.9569	0.798202	0.325174	0.72425	0.418552	0.390125	1.18151	gi|291001887|ref|XP_002683510.1|;gi|284097139|gb|EFC50766.1|	gi|291001887|ref|XP_002683510.1|;gi|284097139|gb|EFC50766.1|	>gi|291001887|ref|XP_002683510.1| predicted protein [Naegleria gruberi strain NEG-M];>gi|284097139|gb|EFC50766.1| predicted protein [Naegleria gruberi]
27.8151	27.9112	27.4403	27.4916	27.4767	27.5423	3	3					5	5	5	71	71	71	12.035	0	19.073	1425500000	29	27.8151	27.4916	0.799145	0.323471	0.685998	0.502828	0.218664	0.892467	gi|290990722|ref|XP_002677985.1|;gi|284091595|gb|EFC45241.1|	gi|290990722|ref|XP_002677985.1|;gi|284091595|gb|EFC45241.1|	>gi|290990722|ref|XP_002677985.1| hypothetical protein NAEGRDRAFT_79503 [Naegleria gruberi strain NEG-M];>gi|284091595|gb|EFC45241.1| hypothetical protein NAEGRDRAFT_79503 [Naegleria gruberi]
24.7719	NaN	24.9781	NaN	24.4198	24.6837	2	2					3	3	3	20.6	20.6	20.6	36.041	0	8.1289	134560000	11	24.875	24.5517	0.799255	0.323273	0.713736	0.438408	0.323274	1.20866	gi|290972813|ref|XP_002669145.1|;gi|284082688|gb|EFC36401.1|	gi|290972813|ref|XP_002669145.1|;gi|284082688|gb|EFC36401.1|	>gi|290972813|ref|XP_002669145.1| predicted protein [Naegleria gruberi strain NEG-M];>gi|284082688|gb|EFC36401.1| predicted protein [Naegleria gruberi]
22.4012	NaN	NaN	NaN	22.0783	NaN	1	1					2	2	2	2	2	2	153.33	0.00080021	3.4223	21654000	3	22.4012	22.0783	0.799472	0.32288	0	0.992951	0.32288	0	gi|290974659|ref|XP_002670062.1|;gi|284083617|gb|EFC37318.1|	gi|290974659|ref|XP_002670062.1|;gi|284083617|gb|EFC37318.1|	>gi|290974659|ref|XP_002670062.1| predicted protein [Naegleria gruberi strain NEG-M];>gi|284083617|gb|EFC37318.1| predicted protein [Naegleria gruberi]
29.0721	29.2736	28.8688	28.7494	28.689	28.7621	3	3					6	6	6	52.3	52.3	52.3	15.366	0	25.604	3008800000	52	29.0721	28.7494	0.799557	0.322727	1.32891	0.346949	0.33798	1.54309	gi|291001425|ref|XP_002683279.1|;gi|284096908|gb|EFC50535.1|	gi|291001425|ref|XP_002683279.1|;gi|284096908|gb|EFC50535.1|	>gi|291001425|ref|XP_002683279.1| predicted protein [Naegleria gruberi strain NEG-M];>gi|284096908|gb|EFC50535.1| predicted protein [Naegleria gruberi]
28.1235	28.1815	27.797	27.8107	27.7892	27.8016	3	3					7	7	7	25.7	25.7	25.7	44.709	0	22.819	1608300000	38	28.1235	27.8016	0.80002	0.321892	0.90943	0.437543	0.233491	1.0621	gi|290987210|ref|XP_002676316.1|;gi|284089917|gb|EFC43572.1|	gi|290987210|ref|XP_002676316.1|;gi|284089917|gb|EFC43572.1|	>gi|290987210|ref|XP_002676316.1| hypothetical protein NAEGRDRAFT_68635 [Naegleria gruberi strain NEG-M];>gi|284089917|gb|EFC43572.1| hypothetical protein NAEGRDRAFT_68635 [Naegleria gruberi]
28.8166	28.7448	28.4933	28.423	28.2039	28.4765	3	3					9	9	9	54.3	54.3	54.3	24.441	0	39.401	2282500000	41	28.7448	28.423	0.800098	0.321751	1.15865	0.370963	0.317108	1.38656	gi|290978810|ref|XP_002672128.1|;gi|284085702|gb|EFC39384.1|	gi|290978810|ref|XP_002672128.1|;gi|284085702|gb|EFC39384.1|	>gi|290978810|ref|XP_002672128.1| adenylate kinase [Naegleria gruberi strain NEG-M];>gi|284085702|gb|EFC39384.1| adenylate kinase [Naegleria gruberi]
27.0881	26.8681	27.5368	26.8927	26.7671	26.7662	3	3					13	13	13	18.7	18.7	18.7	98.698	0	33.589	786800000	36	27.0881	26.7671	0.800519	0.320992	0.818517	0.409709	0.355649	1.18073	gi|290987658|ref|XP_002676539.1|;gi|284090142|gb|EFC43795.1|	gi|290987658|ref|XP_002676539.1|;gi|284090142|gb|EFC43795.1|	>gi|290987658|ref|XP_002676539.1| predicted protein [Naegleria gruberi strain NEG-M];>gi|284090142|gb|EFC43795.1| predicted protein [Naegleria gruberi]
24.6935	NaN	24.8602	24.2214	24.6913	NaN	2	2					2	2	2	17.9	17.9	17.9	21.44	0	6.0221	120620000	7	24.7768	24.4564	0.800805	0.320478	0.48497	0.530848	0.320477	0.917492	gi|290978925|ref|XP_002672185.1|;gi|284085760|gb|EFC39441.1|	gi|290978925|ref|XP_002672185.1|;gi|284085760|gb|EFC39441.1|	>gi|290978925|ref|XP_002672185.1| hypothetical protein NAEGRDRAFT_81269 [Naegleria gruberi strain NEG-M];>gi|284085760|gb|EFC39441.1| hypothetical protein NAEGRDRAFT_81269 [Naegleria gruberi]
26.4658	26.8136	26.9643	26.5643	26.4222	NaN	3	2					3	3	3	15.6	15.6	15.6	26.311	0	9.6612	585800000	5	26.8136	26.4933	0.800876	0.320349	0.540154	0.530561	0.254643	0.855066	gi|290976961|ref|XP_002671207.1|;gi|284084774|gb|EFC38463.1|	gi|290976961|ref|XP_002671207.1|;gi|284084774|gb|EFC38463.1|	>gi|290976961|ref|XP_002671207.1| predicted protein [Naegleria gruberi strain NEG-M];>gi|284084774|gb|EFC38463.1| predicted protein [Naegleria gruberi]
24.9826	25.1054	24.5434	24.6624	24.4753	24.7101	3	3					5	5	5	5.9	5.9	5.9	177.09	0	17.431	165860000	27	24.9826	24.6624	0.800953	0.32021	0.636594	0.496269	0.261211	0.916415	gi|290989796|ref|XP_002677523.1|;gi|284091131|gb|EFC44779.1|	gi|290989796|ref|XP_002677523.1|;gi|284091131|gb|EFC44779.1|	>gi|290989796|ref|XP_002677523.1| predicted protein [Naegleria gruberi strain NEG-M];>gi|284091131|gb|EFC44779.1| predicted protein [Naegleria gruberi]
22.7568	NaN	NaN	NaN	22.4369	NaN	1	1					3	3	3	8.6	8.6	8.6	64.637	0	5.4777	513890000	8	22.7568	22.4369	0.80116	0.319838	0	0.971443	0.319838	0	gi|290983253|ref|XP_002674343.1|;gi|284087933|gb|EFC41599.1|	gi|290983253|ref|XP_002674343.1|;gi|284087933|gb|EFC41599.1|	>gi|290983253|ref|XP_002674343.1| hypothetical protein NAEGRDRAFT_80617 [Naegleria gruberi strain NEG-M];>gi|284087933|gb|EFC41599.1| hypothetical protein NAEGRDRAFT_80617 [Naegleria gruberi]
30.0735	29.9471	29.503	29.6086	29.6275	29.8078	3	3					7	7	7	59.3	59.3	59.3	13.374	0	33.276	5398700000	45	29.9471	29.6275	0.801266	0.319647	0.362164	0.66604	0.159955	0.562686	gi|290990774|ref|XP_002678011.1|;gi|284091621|gb|EFC45267.1|	gi|290990774|ref|XP_002678011.1|;gi|284091621|gb|EFC45267.1|	>gi|290990774|ref|XP_002678011.1| NADH-ubiquinone oxidoreductase [Naegleria gruberi strain NEG-M];>gi|284091621|gb|EFC45267.1| NADH-ubiquinone oxidoreductase [Naegleria gruberi]
26.2354	26.3195	25.5998	25.8157	25.9158	26.3575	3	3					7	7	7	30.6	30.6	30.6	33.315	0	17.797	413740000	19	26.2354	25.9158	0.801274	0.319633	0.0260798	0.973519	0.0219142	0.0574211	gi|290988217|ref|XP_002676818.1|;gi|284090422|gb|EFC44074.1|	gi|290988217|ref|XP_002676818.1|;gi|284090422|gb|EFC44074.1|	>gi|290988217|ref|XP_002676818.1| predicted protein [Naegleria gruberi strain NEG-M];>gi|284090422|gb|EFC44074.1| predicted protein [Naegleria gruberi]
31.718	31.7345	31.2405	31.3984	31.0814	31.4331	3	3					8	8	8	88	88	88	12.861	0	30.384	17438000000	65	31.718	31.3984	0.801296	0.319593	0.589937	0.50914	0.26002	0.875866	gi|290988797|ref|XP_002677078.1|;gi|290970530|ref|XP_002668164.1|;gi|284090684|gb|EFC44334.1|;gi|284081386|gb|EFC35420.1|	gi|290988797|ref|XP_002677078.1|;gi|290970530|ref|XP_002668164.1|;gi|284090684|gb|EFC44334.1|;gi|284081386|gb|EFC35420.1|	>gi|290988797|ref|XP_002677078.1| peptidylprolyl isomerase [Naegleria gruberi strain NEG-M];>gi|290970530|ref|XP_002668164.1| predicted protein [Naegleria gruberi strain NEG-M];>gi|284090684|gb|EFC44334.1| peptidylprolyl isomerase [Naegleria gruberi];>gi|2
27.7128	27.8385	27.2769	27.3937	27.1522	27.5582	3	3					16	16	16	26.3	26.3	26.3	103.72	0	62.814	1113300000	58	27.7128	27.3937	0.801573	0.319094	0.510865	0.547713	0.241376	0.786187	gi|290973917|ref|XP_002669693.1|;gi|284083244|gb|EFC36949.1|	gi|290973917|ref|XP_002669693.1|;gi|284083244|gb|EFC36949.1|	>gi|290973917|ref|XP_002669693.1| proline-rich SH3 domain protein [Naegleria gruberi strain NEG-M];>gi|284083244|gb|EFC36949.1| proline-rich SH3 domain protein [Naegleria gruberi]
27.4021	27.3293	27.2334	26.9751	27.1416	27.0104	3	3					13	12	12	35.7	33.5	33.5	61.961	0	61.699	912340000	46	27.3293	27.0104	0.801696	0.318872	1.78086	0.333107	0.279238	1.63903	gi|290998842|ref|XP_002681989.1|;gi|284095615|gb|EFC49245.1|	gi|290998842|ref|XP_002681989.1|;gi|284095615|gb|EFC49245.1|	>gi|290998842|ref|XP_002681989.1| leucine aminopeptidase [Naegleria gruberi strain NEG-M];>gi|284095615|gb|EFC49245.1| leucine aminopeptidase [Naegleria gruberi]
27.3716	27.2131	27.2189	26.9363	26.9001	26.7771	3	3					12	12	12	24.1	24.1	24.1	82.033	0	31.711	831810000	36	27.2189	26.9001	0.801741	0.318792	2.30209	0.246516	0.396709	2.32233	gi|290990550|ref|XP_002677899.1|;gi|284091509|gb|EFC45155.1|	gi|290990550|ref|XP_002677899.1|;gi|284091509|gb|EFC45155.1|	>gi|290990550|ref|XP_002677899.1| predicted protein [Naegleria gruberi strain NEG-M];>gi|284091509|gb|EFC45155.1| predicted protein [Naegleria gruberi]
26.9498	27.2269	27.4106	26.9141	26.8636	26.9082	3	3					14	14	14	20.7	20.7	20.7	83.846	0	35.611	846170000	58	27.2269	26.9082	0.801756	0.318764	1.04668	0.384768	0.3005	1.27941	gi|290983098|ref|XP_002674266.1|;gi|284087855|gb|EFC41522.1|	gi|290983098|ref|XP_002674266.1|;gi|284087855|gb|EFC41522.1|	>gi|290983098|ref|XP_002674266.1| iron hydrogenase [Naegleria gruberi strain NEG-M];>gi|284087855|gb|EFC41522.1| iron hydrogenase [Naegleria gruberi]
27.7766	27.7368	27.2614	27.434	27.2852	27.4188	3	3					11	11	11	11	11	11	191	0	55.88	1218500000	68	27.7368	27.4188	0.802208	0.317951	0.545186	0.55051	0.212266	0.780072	gi|290972940|ref|XP_002669208.1|;gi|284082752|gb|EFC36464.1|	gi|290972940|ref|XP_002669208.1|;gi|284082752|gb|EFC36464.1|	>gi|290972940|ref|XP_002669208.1| polyubiquitin [Naegleria gruberi strain NEG-M];>gi|284082752|gb|EFC36464.1| polyubiquitin [Naegleria gruberi]
NaN	NaN	24.93	24.6122	NaN	NaN	1	1					3	3	3	14	14	14	41.133	0	7.4553	171010000	7	24.93	24.6122	0.80229	0.317804	0	0.97408	0.317804	0	gi|290982041|ref|XP_002673739.1|;gi|284087325|gb|EFC40995.1|	gi|290982041|ref|XP_002673739.1|;gi|284087325|gb|EFC40995.1|	>gi|290982041|ref|XP_002673739.1| predicted protein [Naegleria gruberi strain NEG-M];>gi|284087325|gb|EFC40995.1| predicted protein [Naegleria gruberi]
23.3957	23.5718	23.5905	23.3948	NaN	23.1147	3	2					4	4	4	5.1	5.1	5.1	121.78	0	10.22	56121000	12	23.5718	23.2548	0.802692	0.317081	0.860559	0.429901	0.264581	1.14254	gi|290992757|ref|XP_002679000.1|;gi|284092615|gb|EFC46256.1|	gi|290992757|ref|XP_002679000.1|;gi|284092615|gb|EFC46256.1|	>gi|290992757|ref|XP_002679000.1| DNA polymerase I [Naegleria gruberi strain NEG-M];>gi|284092615|gb|EFC46256.1| DNA polymerase I [Naegleria gruberi]
NaN	23.6237	24.0698	23.5529	23.5297	23.1954	2	3					4	4	3	7.5	7.5	6.4	76.885	0	7.5783	64109000	9	23.8467	23.5297	0.802716	0.317039	0.806692	0.394737	0.420736	1.30133	gi|290981602|ref|XP_002673519.1|;gi|284087103|gb|EFC40775.1|	gi|290981602|ref|XP_002673519.1|;gi|284087103|gb|EFC40775.1|	>gi|290981602|ref|XP_002673519.1| predicted protein [Naegleria gruberi strain NEG-M];>gi|284087103|gb|EFC40775.1| predicted protein [Naegleria gruberi]
25.1392	25.6439	24.7489	24.8535	24.8224	24.708	3	3					2	2	2	20.4	20.4	20.4	17.124	0	10.093	197090000	12	25.1392	24.8224	0.80283	0.316833	0.659462	0.438903	0.382696	1.05484	gi|290973502|ref|XP_002669487.1|;gi|284083035|gb|EFC36743.1|	gi|290973502|ref|XP_002669487.1|;gi|284083035|gb|EFC36743.1|	>gi|290973502|ref|XP_002669487.1| hypothetical protein NAEGRDRAFT_82136 [Naegleria gruberi strain NEG-M];>gi|284083035|gb|EFC36743.1| hypothetical protein NAEGRDRAFT_82136 [Naegleria gruberi]
22.8251	23.3187	23.1586	22.8418	22.7618	23.0362	3	3					2	2	2	9.3	9.3	9.3	29.874	0	6.665	49142000	21	23.1586	22.8418	0.802839	0.316818	0.592385	0.529982	0.220887	0.828408	gi|290971647|ref|XP_002668598.1|;gi|284082069|gb|EFC35854.1|;gi|290978081|ref|XP_002671765.1|;gi|284085336|gb|EFC39021.1|	gi|290971647|ref|XP_002668598.1|;gi|284082069|gb|EFC35854.1|;gi|290978081|ref|XP_002671765.1|;gi|284085336|gb|EFC39021.1|	>gi|290971647|ref|XP_002668598.1| predicted protein [Naegleria gruberi strain NEG-M];>gi|284082069|gb|EFC35854.1| predicted protein [Naegleria gruberi];>gi|290978081|ref|XP_002671765.1| predicted protein [Naegleria gruberi strain NEG-M];>gi|284085336|gb|EF
26.6427	26.4209	25.898	26.1049	25.9836	26.3876	3	3					11	11	11	20	20	20	102.65	0	29.986	476000000	37	26.4209	26.1049	0.803317	0.315958	0.256198	0.725211	0.161821	0.460904	gi|290995819|ref|XP_002680480.1|;gi|284094101|gb|EFC47736.1|	gi|290995819|ref|XP_002680480.1|;gi|284094101|gb|EFC47736.1|	>gi|290995819|ref|XP_002680480.1| hypothetical protein NAEGRDRAFT_57247 [Naegleria gruberi strain NEG-M];>gi|284094101|gb|EFC47736.1| hypothetical protein NAEGRDRAFT_57247 [Naegleria gruberi]
26.6755	26.6084	26.4646	26.1933	26.4009	26.2924	3	3					4	4	4	21	21	21	28.248	0	22.317	540390000	16	26.6084	26.2924	0.803324	0.315947	1.53389	0.346895	0.287265	1.5411	gi|290982745|ref|XP_002674090.1|;gi|284087678|gb|EFC41346.1|	gi|290982745|ref|XP_002674090.1|;gi|284087678|gb|EFC41346.1|	>gi|290982745|ref|XP_002674090.1| hypothetical protein NAEGRDRAFT_80749 [Naegleria gruberi strain NEG-M];>gi|284087678|gb|EFC41346.1| hypothetical protein NAEGRDRAFT_80749 [Naegleria gruberi]
25.9594	25.9222	25.9078	26.0837	25.1322	25.6066	3	3					10	10	10	25.5	25.5	25.5	57.888	0	22.935	345060000	15	25.9222	25.6066	0.803514	0.315605	0.513708	0.516279	0.3223	0.859221	gi|290990919|ref|XP_002678083.1|;gi|284091694|gb|EFC45339.1|	gi|290990919|ref|XP_002678083.1|;gi|284091694|gb|EFC45339.1|	>gi|290990919|ref|XP_002678083.1| hypothetical protein NAEGRDRAFT_66643 [Naegleria gruberi strain NEG-M];>gi|284091694|gb|EFC45339.1| hypothetical protein NAEGRDRAFT_66643 [Naegleria gruberi]
27.0289	27.115	26.7575	26.7136	26.7083	26.9832	3	3					10	10	10	41.5	41.5	41.5	34.125	0	25.452	740070000	29	27.0289	26.7136	0.803694	0.315281	0.51516	0.589763	0.16541	0.686786	gi|290998343|ref|XP_002681740.1|;gi|284095365|gb|EFC48996.1|	gi|290998343|ref|XP_002681740.1|;gi|284095365|gb|EFC48996.1|	>gi|290998343|ref|XP_002681740.1| predicted protein [Naegleria gruberi strain NEG-M];>gi|284095365|gb|EFC48996.1| predicted protein [Naegleria gruberi]
25.9864	25.8883	25.4299	25.5737	25.2938	25.954	3	3					5	5	5	24.1	24.1	24.1	38.257	0	20.614	311700000	15	25.8883	25.5737	0.804054	0.314636	0.248186	0.730193	0.161083	0.451302	gi|290975294|ref|XP_002670378.1|;gi|284083936|gb|EFC37634.1|	gi|290975294|ref|XP_002670378.1|;gi|284083936|gb|EFC37634.1|	>gi|290975294|ref|XP_002670378.1| predicted protein [Naegleria gruberi strain NEG-M];>gi|284083936|gb|EFC37634.1| predicted protein [Naegleria gruberi]
28.3779	28.3335	28.026	28.0214	28.051	28.0083	3	3					12	12	11	33.1	33.1	30.6	57.425	0	54.798	1741500000	72	28.3335	28.0214	0.805469	0.312099	0.918169	0.446448	0.21891	1.03575	gi|290980175|ref|XP_002672808.1|;gi|284086387|gb|EFC40064.1|	gi|290980175|ref|XP_002672808.1|;gi|284086387|gb|EFC40064.1|	>gi|290980175|ref|XP_002672808.1| GA1981-PA-like protein [Naegleria gruberi strain NEG-M];>gi|284086387|gb|EFC40064.1| GA1981-PA-like protein [Naegleria gruberi]
27.0219	26.9506	26.1946	26.6387	26.5047	26.8404	3	3					9	9	9	49	49	49	34.042	0	59.992	647070000	45	26.9506	26.6387	0.805551	0.311953	0.0762379	0.908513	0.0611445	0.16003	gi|290982938|ref|XP_002674186.1|;gi|284087775|gb|EFC41442.1|	gi|290982938|ref|XP_002674186.1|;gi|284087775|gb|EFC41442.1|	>gi|290982938|ref|XP_002674186.1| predicted protein [Naegleria gruberi strain NEG-M];>gi|284087775|gb|EFC41442.1| predicted protein [Naegleria gruberi]
28.6743	29.0659	29.1841	28.7291	29.0915	28.7552	3	3					3	3	3	27.6	27.6	27.6	11.505	0	6.8761	3020000000	21	29.0659	28.7552	0.80625	0.310701	0.23644	0.763609	0.116172	0.396131	gi|290975282|ref|XP_002670372.1|;gi|284083930|gb|EFC37628.1|	gi|290975282|ref|XP_002670372.1|;gi|284083930|gb|EFC37628.1|	>gi|290975282|ref|XP_002670372.1| predicted protein [Naegleria gruberi strain NEG-M];>gi|284083930|gb|EFC37628.1| predicted protein [Naegleria gruberi]
26.0792	26.3533	26.8129	25.8002	26.4304	26.0428	3	3					3	3	3	25.5	25.5	25.5	17.994	0	9.4957	475010000	11	26.3533	26.0428	0.80635	0.310522	0.502323	0.518806	0.323983	0.848263	gi|291002011|ref|XP_002683572.1|;gi|284097201|gb|EFC50828.1|	gi|291002011|ref|XP_002683572.1|;gi|284097201|gb|EFC50828.1|	>gi|291002011|ref|XP_002683572.1| predicted protein [Naegleria gruberi strain NEG-M];>gi|284097201|gb|EFC50828.1| predicted protein [Naegleria gruberi]
22.8361	22.7892	22.3302	22.4261	NaN	22.5342	3	2					2	2	2	10.8	10.8	10.8	24.489	0	6.3318	32818000	8	22.7892	22.4802	0.807174	0.309048	0.320878	0.680096	0.171688	0.549945	gi|290976034|ref|XP_002670746.1|;gi|284084308|gb|EFC38002.1|	gi|290976034|ref|XP_002670746.1|;gi|284084308|gb|EFC38002.1|	>gi|290976034|ref|XP_002670746.1| predicted protein [Naegleria gruberi strain NEG-M];>gi|284084308|gb|EFC38002.1| predicted protein [Naegleria gruberi]
25.3501	25.4805	25.1218	NaN	25.1477	24.9345	3	2					4	4	4	16.9	16.9	16.9	48.487	0	12.597	223720000	10	25.3501	25.0411	0.807201	0.309	0.753511	0.450154	0.276411	1.07582	gi|290994082|ref|XP_002679661.1|;gi|284093279|gb|EFC46917.1|	gi|290994082|ref|XP_002679661.1|;gi|284093279|gb|EFC46917.1|	>gi|290994082|ref|XP_002679661.1| predicted protein [Naegleria gruberi strain NEG-M];>gi|284093279|gb|EFC46917.1| predicted protein [Naegleria gruberi]
26.3819	26.4933	26.293	26.0529	26.2176	26.0733	3	3					7	7	7	34.3	34.3	34.3	35.632	0	26.464	463650000	29	26.3819	26.0733	0.807396	0.308651	1.61752	0.344615	0.2748	1.54607	gi|290988259|ref|XP_002676839.1|;gi|284090443|gb|EFC44095.1|	gi|290988259|ref|XP_002676839.1|;gi|284090443|gb|EFC44095.1|	>gi|290988259|ref|XP_002676839.1| inositol monophosphatase [Naegleria gruberi strain NEG-M];>gi|284090443|gb|EFC44095.1| inositol monophosphatase [Naegleria gruberi]
27.362	27.1023	26.844	26.7943	26.7116	27.2494	3	3					5	5	5	33.5	33.5	33.5	24.607	0	41.732	810310000	29	27.1023	26.7943	0.807746	0.308027	0.339693	0.663635	0.184326	0.568333	gi|290999735|ref|XP_002682435.1|;gi|284096062|gb|EFC49691.1|	gi|290999735|ref|XP_002682435.1|;gi|284096062|gb|EFC49691.1|	>gi|290999735|ref|XP_002682435.1| predicted protein [Naegleria gruberi strain NEG-M];>gi|284096062|gb|EFC49691.1| predicted protein [Naegleria gruberi]
30.109	30.1547	30.0053	29.9519	29.6984	29.8016	3	3					16	16	16	48.8	48.8	48.8	48.067	0	95.308	6115500000	97	30.109	29.8016	0.808117	0.307364	1.47168	0.358111	0.272377	1.46568	gi|290993522|ref|XP_002679382.1|;gi|284092998|gb|EFC46638.1|;gi|290971634|ref|XP_002668592.1|;gi|284082062|gb|EFC35848.1|	gi|290993522|ref|XP_002679382.1|;gi|284092998|gb|EFC46638.1|;gi|290971634|ref|XP_002668592.1|;gi|284082062|gb|EFC35848.1|	>gi|290993522|ref|XP_002679382.1| succinate-CoA ligase (ADP-forming) [Naegleria gruberi strain NEG-M];>gi|284092998|gb|EFC46638.1| succinate-CoA ligase (ADP-forming) [Naegleria gruberi];>gi|290971634|ref|XP_002668592.1| predicted protein [Naegleria gruberi
29.751	29.9464	29.8845	29.5773	29.6523	29.5707	3	3					5	5	5	43.1	43.1	43.1	17.931	0	37.305	5256500000	42	29.8845	29.5773	0.808216	0.307188	1.8332	0.3435	0.260543	1.59521	gi|290987212|ref|XP_002676317.1|;gi|284089918|gb|EFC43573.1|	gi|290987212|ref|XP_002676317.1|;gi|284089918|gb|EFC43573.1|	>gi|290987212|ref|XP_002676317.1| predicted protein [Naegleria gruberi strain NEG-M];>gi|284089918|gb|EFC43573.1| predicted protein [Naegleria gruberi]
27.3261	27.2124	26.7708	26.9053	26.7799	27.0487	3	3					11	11	11	25.4	25.4	25.4	73.613	0	31.419	800460000	44	27.2124	26.9053	0.808244	0.307138	0.441862	0.599989	0.191781	0.669789	gi|290976386|ref|XP_002670921.1|;gi|284084485|gb|EFC38177.1|	gi|290976386|ref|XP_002670921.1|;gi|284084485|gb|EFC38177.1|	>gi|290976386|ref|XP_002670921.1| predicted protein [Naegleria gruberi strain NEG-M];>gi|284084485|gb|EFC38177.1| predicted protein [Naegleria gruberi]
28.7432	28.933	28.5535	28.4363	28.3192	28.6545	3	3					14	14	14	47.5	47.5	47.5	33.492	0	52.249	2415400000	91	28.7432	28.4363	0.808422	0.30682	0.863576	0.423538	0.273211	1.10549	gi|290989107|ref|XP_002677186.1|;gi|284090792|gb|EFC44442.1|	gi|290989107|ref|XP_002677186.1|;gi|284090792|gb|EFC44442.1|	>gi|290989107|ref|XP_002677186.1| predicted protein [Naegleria gruberi strain NEG-M];>gi|284090792|gb|EFC44442.1| predicted protein [Naegleria gruberi]
28.7976	28.9325	28.4548	28.4964	28.3248	28.4922	3	3					11	11	11	60.6	60.6	60.6	28.625	0	47.666	2404400000	54	28.7976	28.4922	0.809215	0.305405	0.88455	0.417038	0.290473	1.14814	gi|290978435|ref|XP_002671941.1|;gi|284085514|gb|EFC39197.1|	gi|290978435|ref|XP_002671941.1|;gi|284085514|gb|EFC39197.1|	>gi|290978435|ref|XP_002671941.1| predicted protein [Naegleria gruberi strain NEG-M];>gi|284085514|gb|EFC39197.1| predicted protein [Naegleria gruberi]
26.5667	26.1544	25.8819	26.0608	25.85	25.6681	3	3					5	5	5	70.3	70.3	70.3	12.669	0	16.433	423860000	13	26.1544	25.85	0.809788	0.304384	0.676839	0.446567	0.341379	1.0373	gi|291002117|ref|XP_002683625.1|;gi|284097254|gb|EFC50881.1|	gi|291002117|ref|XP_002683625.1|;gi|284097254|gb|EFC50881.1|	>gi|291002117|ref|XP_002683625.1| thioredoxin [Naegleria gruberi strain NEG-M];>gi|284097254|gb|EFC50881.1| thioredoxin [Naegleria gruberi]
24.2708	24.635	NaN	NaN	24.1887	24.1084	2	2					2	2	2	9.2	9.2	9.2	54.738	0	5.2782	103610000	7	24.4529	24.1486	0.809814	0.304337	0.612231	0.478508	0.304336	1.06244	gi|290997590|ref|XP_002681364.1|;gi|284094988|gb|EFC48620.1|	gi|290997590|ref|XP_002681364.1|;gi|284094988|gb|EFC48620.1|	>gi|290997590|ref|XP_002681364.1| predicted protein [Naegleria gruberi strain NEG-M];>gi|284094988|gb|EFC48620.1| predicted protein [Naegleria gruberi]
31.8508	32.0286	31.5435	31.5553	31.4073	31.5466	3	3					6	5	5	94.7	79.6	79.6	11.913	0	103.04	20329000000	60	31.8508	31.5466	0.80991	0.304167	0.952987	0.396098	0.304549	1.22028	gi|290998101|ref|XP_002681619.1|;gi|284095244|gb|EFC48875.1|	gi|290998101|ref|XP_002681619.1|;gi|284095244|gb|EFC48875.1|	>gi|290998101|ref|XP_002681619.1| 60S acidic ribosomal protein P1 [Naegleria gruberi strain NEG-M];>gi|284095244|gb|EFC48875.1| 60S acidic ribosomal protein P1 [Naegleria gruberi]
23.7171	24.0655	23.4317	23.413	23.7336	23.3469	3	3					4	4	4	18.5	18.5	18.5	35.684	0	8.3372	74729000	10	23.7171	23.413	0.809934	0.304123	0.476755	0.560573	0.24028	0.753918	gi|291001189|ref|XP_002683161.1|;gi|284096790|gb|EFC50417.1|	gi|291001189|ref|XP_002683161.1|;gi|284096790|gb|EFC50417.1|	>gi|291001189|ref|XP_002683161.1| MRP-like mind family ATPase [Naegleria gruberi strain NEG-M];>gi|284096790|gb|EFC50417.1| MRP-like mind family ATPase [Naegleria gruberi]
24.9127	24.8185	24.675	24.5121	24.5145	24.8642	3	3					2	2	2	25.6	25.6	25.6	14.382	0	9.2528	164570000	17	24.8185	24.5145	0.810024	0.303963	0.561113	0.574544	0.171803	0.728383	gi|290989309|ref|XP_002677280.1|;gi|284090887|gb|EFC44536.1|	gi|290989309|ref|XP_002677280.1|;gi|284090887|gb|EFC44536.1|	>gi|290989309|ref|XP_002677280.1| predicted protein [Naegleria gruberi strain NEG-M];>gi|284090887|gb|EFC44536.1| predicted protein [Naegleria gruberi]
28.9302	28.9978	28.6408	28.627	28.5792	28.6269	3	3					4	4	4	55.7	55.7	55.7	12.864	0	86.617	2618600000	36	28.9302	28.6269	0.810392	0.303308	1.04091	0.410936	0.245206	1.16405	gi|290985004|ref|XP_002675216.1|;gi|284088811|gb|EFC42472.1|	gi|290985004|ref|XP_002675216.1|;gi|284088811|gb|EFC42472.1|	>gi|290985004|ref|XP_002675216.1| predicted protein [Naegleria gruberi strain NEG-M];>gi|284088811|gb|EFC42472.1| predicted protein [Naegleria gruberi]
26.7948	26.5915	26.5189	26.2886	26.4938	26.2226	3	3					8	8	8	17.9	17.9	17.9	78.082	0	21.967	559330000	37	26.5915	26.2886	0.810601	0.302937	1.21412	0.371753	0.300065	1.38835	gi|290994795|ref|XP_002680017.1|;gi|284093636|gb|EFC47273.1|	gi|290994795|ref|XP_002680017.1|;gi|284093636|gb|EFC47273.1|	>gi|290994795|ref|XP_002680017.1| laminin A family protein [Naegleria gruberi strain NEG-M];>gi|284093636|gb|EFC47273.1| laminin A family protein [Naegleria gruberi]
28.0377	28.0796	27.6169	27.8152	27.4923	27.7356	3	3					13	13	13	51.5	51.5	51.5	41.633	0	59.498	1379100000	52	28.0377	27.7356	0.811033	0.302168	0.580951	0.526332	0.23041	0.832406	gi|290996360|ref|XP_002680750.1|;gi|284094372|gb|EFC48006.1|	gi|290996360|ref|XP_002680750.1|;gi|284094372|gb|EFC48006.1|	>gi|290996360|ref|XP_002680750.1| predicted protein [Naegleria gruberi strain NEG-M];>gi|284094372|gb|EFC48006.1| predicted protein [Naegleria gruberi]
28.2431	28.0861	27.4973	27.7841	27.72	27.8941	3	3					13	13	13	29.4	29.4	29.4	77.789	0	62.413	1461100000	59	28.0861	27.7841	0.811119	0.302015	0.242176	0.743713	0.142771	0.429233	gi|290992198|ref|XP_002678721.1|;gi|284092335|gb|EFC45977.1|	gi|290992198|ref|XP_002678721.1|;gi|284092335|gb|EFC45977.1|	>gi|290992198|ref|XP_002678721.1| hypothetical protein NAEGRDRAFT_79230 [Naegleria gruberi strain NEG-M];>gi|284092335|gb|EFC45977.1| hypothetical protein NAEGRDRAFT_79230 [Naegleria gruberi]
27.8265	27.857	27.6923	27.5245	27.3027	27.7681	3	3					18	18	18	19.6	19.6	19.6	148.59	0	83.884	1249900000	62	27.8265	27.5245	0.811151	0.301958	0.840845	0.436668	0.260165	1.06799	gi|290990189|ref|XP_002677719.1|;gi|284091328|gb|EFC44975.1|	gi|290990189|ref|XP_002677719.1|;gi|284091328|gb|EFC44975.1|	>gi|290990189|ref|XP_002677719.1| diaphanous-related formin [Naegleria gruberi strain NEG-M];>gi|284091328|gb|EFC44975.1| diaphanous-related formin [Naegleria gruberi]
24.9377	24.9247	24.6306	24.9445	24.6236	24.5978	3	3					3	3	3	4.9	4.9	4.9	95.153	0	8.226	170600000	11	24.9247	24.6236	0.811611	0.30114	0.294798	0.738678	0.109095	0.436445	gi|290987303|ref|XP_002676362.1|;gi|284089964|gb|EFC43618.1|	gi|290987303|ref|XP_002676362.1|;gi|284089964|gb|EFC43618.1|	>gi|290987303|ref|XP_002676362.1| predicted protein [Naegleria gruberi strain NEG-M];>gi|284089964|gb|EFC43618.1| predicted protein [Naegleria gruberi]
25.1045	25.2005	25.0093	24.6092	NaN	24.9976	3	2					6	6	6	9.4	9.4	9.4	86.13	0	9.2128	175520000	8	25.1045	24.8034	0.811614	0.301134	0.799714	0.423068	0.301367	1.15313	gi|290989952|ref|XP_002677601.1|;gi|284091209|gb|EFC44857.1|	gi|290989952|ref|XP_002677601.1|;gi|284091209|gb|EFC44857.1|	>gi|290989952|ref|XP_002677601.1| predicted protein [Naegleria gruberi strain NEG-M];>gi|284091209|gb|EFC44857.1| predicted protein [Naegleria gruberi]
27.0362	26.5655	27.1479	27.0454	26.3861	26.7354	3	3					5	5	5	21.8	21.8	21.8	21.474	0	7.1397	696540000	13	27.0362	26.7354	0.811814	0.300779	0.302734	0.6786	0.194257	0.53812	gi|290983553|ref|XP_002674493.1|;gi|284088083|gb|EFC41749.1|	gi|290983553|ref|XP_002674493.1|;gi|284088083|gb|EFC41749.1|	>gi|290983553|ref|XP_002674493.1| ARF/SAR family small GTPase [Naegleria gruberi strain NEG-M];>gi|284088083|gb|EFC41749.1| ARF/SAR family small GTPase [Naegleria gruberi]
24.8486	24.882	25.2074	24.9177	24.2595	24.5816	3	3					4	4	4	17.5	17.5	17.5	37.588	0	13.067	168830000	9	24.882	24.5816	0.812	0.300449	0.820922	0.396137	0.393086	1.22154	gi|290971388|ref|XP_002668489.1|;gi|284081919|gb|EFC35745.1|;gi|290995825|ref|XP_002680483.1|;gi|284094104|gb|EFC47739.1|	gi|290971388|ref|XP_002668489.1|;gi|284081919|gb|EFC35745.1|;gi|290995825|ref|XP_002680483.1|;gi|284094104|gb|EFC47739.1|	>gi|290971388|ref|XP_002668489.1| predicted protein [Naegleria gruberi strain NEG-M];>gi|284081919|gb|EFC35745.1| predicted protein [Naegleria gruberi];>gi|290995825|ref|XP_002680483.1| predicted protein [Naegleria gruberi strain NEG-M];>gi|284094104|gb|EF
27.8542	27.9959	27.9647	27.6643	27.7905	27.4322	3	3					8	8	8	19.6	19.6	19.6	47.563	0	33.734	1335100000	31	27.9647	27.6643	0.812025	0.300404	1.27934	0.363713	0.309278	1.44943	gi|290984948|ref|XP_002675188.1|;gi|284088783|gb|EFC42444.1|	gi|290984948|ref|XP_002675188.1|;gi|284088783|gb|EFC42444.1|	>gi|290984948|ref|XP_002675188.1| predicted protein [Naegleria gruberi strain NEG-M];>gi|284088783|gb|EFC42444.1| predicted protein [Naegleria gruberi]
27.3583	27.032	26.8238	26.6734	27.0455	26.7326	3	3					6	6	6	33.9	33.9	33.9	36.02	0	19.047	790140000	18	27.032	26.7326	0.812577	0.299423	0.585643	0.512229	0.254185	0.865509	gi|290986795|ref|XP_002676109.1|;gi|284089709|gb|EFC43365.1|	gi|290986795|ref|XP_002676109.1|;gi|284089709|gb|EFC43365.1|	>gi|290986795|ref|XP_002676109.1| phosphoesterase [Naegleria gruberi strain NEG-M];>gi|284089709|gb|EFC43365.1| phosphoesterase [Naegleria gruberi]
32.5109	32.5472	32.1378	32.2116	32.1163	32.3656	3	3					13	13	13	62.1	62.1	62.1	19.889	0	244.59	31775000000	119	32.5109	32.2116	0.812652	0.29929	0.486972	0.599358	0.167436	0.670679	gi|290997093|ref|XP_002681116.1|;gi|284094739|gb|EFC48372.1|	gi|290997093|ref|XP_002681116.1|;gi|284094739|gb|EFC48372.1|	>gi|290997093|ref|XP_002681116.1| nascent polypeptide-associated complex alpha subunit [Naegleria gruberi strain NEG-M];>gi|284094739|gb|EFC48372.1| nascent polypeptide-associated complex alpha subunit [Naegleria gruberi]
27.6271	27.6202	27.6978	27.3115	27.3283	27.4784	3	3					14	14	14	26.3	26.3	26.3	107.21	0	51.264	1126800000	50	27.6271	27.3283	0.812919	0.298817	2.03294	0.30184	0.275655	1.73828	gi|290975093|ref|XP_002670278.1|;gi|284083835|gb|EFC37534.1|	gi|290975093|ref|XP_002670278.1|;gi|284083835|gb|EFC37534.1|	>gi|290975093|ref|XP_002670278.1| structural maintenance of chromosome 3 [Naegleria gruberi strain NEG-M];>gi|284083835|gb|EFC37534.1| structural maintenance of chromosome 3 [Naegleria gruberi]
28.4345	28.1968	27.4225	27.8987	27.3871	27.9773	3	3					4	4	4	31.1	31.1	31.1	22.109	0	26.397	1548500000	21	28.1968	27.8987	0.813365	0.298025	0.299618	0.660498	0.263498	0.576349	gi|290998503|ref|XP_002681820.1|;gi|284095445|gb|EFC49076.1|	gi|290998503|ref|XP_002681820.1|;gi|284095445|gb|EFC49076.1|	>gi|290998503|ref|XP_002681820.1| predicted protein [Naegleria gruberi strain NEG-M];>gi|284095445|gb|EFC49076.1| predicted protein [Naegleria gruberi]
26.4246	26.5649	26.265	26.1435	26.1266	26.0548	3	3					4	4	4	32.1	32.1	32.1	14.922	0	10.258	474250000	22	26.4246	26.1266	0.813381	0.297997	1.56916	0.333726	0.309884	1.62404	gi|290999689|ref|XP_002682412.1|;gi|284096039|gb|EFC49668.1|	gi|290999689|ref|XP_002682412.1|;gi|284096039|gb|EFC49668.1|	>gi|290999689|ref|XP_002682412.1| hypothetical protein NAEGRDRAFT_78011 [Naegleria gruberi strain NEG-M];>gi|284096039|gb|EFC49668.1| hypothetical protein NAEGRDRAFT_78011 [Naegleria gruberi]
27.6628	28.0298	28.0705	27.737	27.6937	27.7321	3	3					6	6	6	17.6	17.6	17.6	40.226	0	20.843	1391100000	30	28.0298	27.7321	0.813561	0.297678	0.699732	0.512269	0.200098	0.868545	gi|290977242|ref|XP_002671347.1|;gi|284084915|gb|EFC38603.1|	gi|290977242|ref|XP_002671347.1|;gi|284084915|gb|EFC38603.1|	>gi|290977242|ref|XP_002671347.1| predicted protein [Naegleria gruberi strain NEG-M];>gi|284084915|gb|EFC38603.1| predicted protein [Naegleria gruberi]
28.7573	28.7517	28.6329	28.4559	28.5244	28.4389	3	3					11	11	11	42.9	42.9	42.9	39.786	0	63.668	2338000000	47	28.7517	28.4559	0.81458	0.295872	2.1239	0.334948	0.240939	1.62535	gi|290980257|ref|XP_002672849.1|;gi|284086428|gb|EFC40105.1|	gi|290980257|ref|XP_002672849.1|;gi|284086428|gb|EFC40105.1|	>gi|290980257|ref|XP_002672849.1| electron transfer flavoprotein alpha subunit [Naegleria gruberi strain NEG-M];>gi|284086428|gb|EFC40105.1| electron transfer flavoprotein alpha subunit [Naegleria gruberi]
25.2126	25.5051	25.5317	25.328	24.9355	25.2093	3	3					4	4	4	23.7	23.7	23.7	28.017	0	15.047	236110000	14	25.5051	25.2093	0.814581	0.29587	0.770469	0.454267	0.258934	1.01634	gi|290993474|ref|XP_002679358.1|;gi|284092974|gb|EFC46614.1|	gi|290993474|ref|XP_002679358.1|;gi|284092974|gb|EFC46614.1|	>gi|290993474|ref|XP_002679358.1| predicted protein [Naegleria gruberi strain NEG-M];>gi|284092974|gb|EFC46614.1| predicted protein [Naegleria gruberi]
29.1006	29.1274	29.0137	28.805	28.7555	28.9188	3	3					8	8	8	45	45	45	27.433	0	68.007	3058700000	44	29.1006	28.805	0.814682	0.295691	1.89389	0.345366	0.254205	1.59592	gi|291000907|ref|XP_002683020.1|;gi|284096649|gb|EFC50276.1|	gi|291000907|ref|XP_002683020.1|;gi|284096649|gb|EFC50276.1|	>gi|291000907|ref|XP_002683020.1| 20S proteasome [Naegleria gruberi strain NEG-M];>gi|284096649|gb|EFC50276.1| 20S proteasome [Naegleria gruberi]
NaN	28.0597	26.296	26.7383	27.068	26.8824	2	3					31	1	1	73.1	5.2	5.2	48.982	0	15.741	839930000	10	27.1779	26.8824	0.81481	0.295464	0.153654	0.784614	0.281613	0.366342	gi|290975865|ref|XP_002670662.1|;gi|284084223|gb|EFC37918.1|	gi|290975865|ref|XP_002670662.1|;gi|284084223|gb|EFC37918.1|	>gi|290975865|ref|XP_002670662.1| predicted protein [Naegleria gruberi strain NEG-M];>gi|284084223|gb|EFC37918.1| predicted protein [Naegleria gruberi]
23.0246	23.4396	23.4689	23.1445	23.3309	23.0527	3	3					4	4	4	11.3	11.3	11.3	45.36	0	7.4093	60411000	16	23.4396	23.1445	0.814986	0.295153	0.337595	0.695505	0.134998	0.5091	gi|290993416|ref|XP_002679329.1|;gi|284092945|gb|EFC46585.1|	gi|290993416|ref|XP_002679329.1|;gi|284092945|gb|EFC46585.1|	>gi|290993416|ref|XP_002679329.1| hypothetical protein NAEGRDRAFT_79065 [Naegleria gruberi strain NEG-M];>gi|284092945|gb|EFC46585.1| hypothetical protein NAEGRDRAFT_79065 [Naegleria gruberi]
25.846	25.2569	25.0838	24.9917	24.9622	24.8264	3	3					2	2	2	13.9	13.9	13.9	33.764	0	5.7538	224810000	4	25.2569	24.9622	0.815234	0.294714	0.927407	0.378917	0.468832	1.3943	gi|290988009|ref|XP_002676714.1|;gi|284090318|gb|EFC43970.1|	gi|290988009|ref|XP_002676714.1|;gi|284090318|gb|EFC43970.1|	>gi|290988009|ref|XP_002676714.1| predicted protein [Naegleria gruberi strain NEG-M];>gi|284090318|gb|EFC43970.1| predicted protein [Naegleria gruberi]
25.4637	25.4288	25.3704	25.5721	25.1344	25.1136	3	3					4	4	4	12.2	12.2	12.2	59.895	0	10.291	251060000	11	25.4288	25.1344	0.815423	0.29438	0.413048	0.661856	0.147592	0.585854	gi|290982261|ref|XP_002673849.1|;gi|284087435|gb|EFC41105.1|	gi|290982261|ref|XP_002673849.1|;gi|284087435|gb|EFC41105.1|	>gi|290982261|ref|XP_002673849.1| hypothetical protein NAEGRDRAFT_80841 [Naegleria gruberi strain NEG-M];>gi|284087435|gb|EFC41105.1| hypothetical protein NAEGRDRAFT_80841 [Naegleria gruberi]
28.1884	28.0951	27.8628	27.66	27.8008	27.8465	3	3					15	15	15	26	26	26	113.57	0	68.256	1490400000	75	28.0951	27.8008	0.815437	0.294355	1.17539	0.389881	0.279709	1.32008	gi|290999601|ref|XP_002682368.1|;gi|284095995|gb|EFC49624.1|	gi|290999601|ref|XP_002682368.1|;gi|284095995|gb|EFC49624.1|	>gi|290999601|ref|XP_002682368.1| hypothetical protein NAEGRDRAFT_78118 [Naegleria gruberi strain NEG-M];>gi|284095995|gb|EFC49624.1| hypothetical protein NAEGRDRAFT_78118 [Naegleria gruberi]
25.7616	25.3302	25.1007	24.9733	25.0364	25.1306	3	3					4	4	4	38	38	38	17.632	0	18.137	231050000	10	25.3302	25.0364	0.815736	0.293825	0.81565	0.410635	0.350722	1.17275	gi|290983222|ref|XP_002674328.1|;gi|284087917|gb|EFC41584.1|	gi|290983222|ref|XP_002674328.1|;gi|284087917|gb|EFC41584.1|	>gi|290983222|ref|XP_002674328.1| hypothetical protein NAEGRDRAFT_70701 [Naegleria gruberi strain NEG-M];>gi|284087917|gb|EFC41584.1| hypothetical protein NAEGRDRAFT_70701 [Naegleria gruberi]
29.6101	29.7494	29.5443	29.3166	29.2746	29.3752	3	3					20	20	20	87.1	87.1	87.1	28.542	0	65.965	4430900000	95	29.6101	29.3166	0.815915	0.293509	2.01665	0.288276	0.31247	1.86971	gi|290996029|ref|XP_002680585.1|;gi|284094206|gb|EFC47841.1|	gi|290996029|ref|XP_002680585.1|;gi|284094206|gb|EFC47841.1|	>gi|290996029|ref|XP_002680585.1| predicted protein [Naegleria gruberi strain NEG-M];>gi|284094206|gb|EFC47841.1| predicted protein [Naegleria gruberi]
25.9526	26.2209	26.1851	26.011	NaN	25.7723	3	2					3	3	3	48.3	48.3	48.3	10.258	0	9.1763	331770000	11	26.1851	25.8917	0.815985	0.293385	0.692582	0.50008	0.227857	0.94799	gi|291000967|ref|XP_002683050.1|;gi|284096679|gb|EFC50306.1|	gi|291000967|ref|XP_002683050.1|;gi|284096679|gb|EFC50306.1|	>gi|291000967|ref|XP_002683050.1| predicted protein, partial [Naegleria gruberi strain NEG-M];>gi|284096679|gb|EFC50306.1| predicted protein, partial [Naegleria gruberi]
29.3262	29.399	28.9786	28.9289	29.0994	29.0331	3	3					16	16	16	44.2	44.2	44.2	51.917	0	66.157	3469400000	77	29.3262	29.0331	0.816156	0.293083	0.703454	0.502461	0.21413	0.896432	gi|290998445|ref|XP_002681791.1|;gi|284095416|gb|EFC49047.1|	gi|290998445|ref|XP_002681791.1|;gi|284095416|gb|EFC49047.1|	>gi|290998445|ref|XP_002681791.1| predicted protein [Naegleria gruberi strain NEG-M];>gi|284095416|gb|EFC49047.1| predicted protein [Naegleria gruberi]
NaN	22.5935	22.4797	22.2439	22.339	22.1733	2	3					1	1	1	1.5	1.5	1.5	73.727	0.0048721	2.4134	27429000	7	22.5366	22.2439	0.816338	0.292761	1.49131	0.351451	0.284559	1.62497	gi|291000897|ref|XP_002683015.1|;gi|284096644|gb|EFC50271.1|	gi|291000897|ref|XP_002683015.1|;gi|284096644|gb|EFC50271.1|	>gi|291000897|ref|XP_002683015.1| predicted protein [Naegleria gruberi strain NEG-M];>gi|284096644|gb|EFC50271.1| predicted protein [Naegleria gruberi]
24.8351	24.9173	25.0274	24.6248	25.0372	24.5946	3	3					5	5	5	37.1	37.1	37.1	22.299	0	8.7383	176930000	7	24.9173	24.6248	0.8165	0.292475	0.496632	0.588739	0.174398	0.688609	gi|290970854|ref|XP_002668282.1|;gi|284081592|gb|EFC35538.1|;gi|290997916|ref|XP_002681527.1|;gi|284095151|gb|EFC48783.1|	gi|290970854|ref|XP_002668282.1|;gi|284081592|gb|EFC35538.1|;gi|290997916|ref|XP_002681527.1|;gi|284095151|gb|EFC48783.1|	>gi|290970854|ref|XP_002668282.1| rab family small GTPase [Naegleria gruberi strain NEG-M];>gi|284081592|gb|EFC35538.1| rab family small GTPase [Naegleria gruberi];>gi|290997916|ref|XP_002681527.1| rab family small GTPase, partial [Naegleria gruberi strain
26.454	26.5373	26.1477	26.2533	26.0303	26.1616	3	3					8	8	8	32	32	32	44.468	0	15.839	477560000	24	26.454	26.1616	0.816541	0.292402	0.791132	0.463976	0.231286	0.984316	gi|290976505|ref|XP_002670980.1|;gi|284084545|gb|EFC38236.1|	gi|290976505|ref|XP_002670980.1|;gi|284084545|gb|EFC38236.1|	>gi|290976505|ref|XP_002670980.1| predicted protein [Naegleria gruberi strain NEG-M];>gi|284084545|gb|EFC38236.1| predicted protein [Naegleria gruberi]
24.8648	25.0895	25.4855	24.5639	24.9479	24.7972	3	3					2	2	2	20.1	20.1	20.1	20.475	0	11.901	193590000	16	25.0895	24.7972	0.816597	0.292303	0.819266	0.402561	0.376912	1.20395	gi|290995484|ref|XP_002680325.1|;gi|284093945|gb|EFC47581.1|	gi|290995484|ref|XP_002680325.1|;gi|284093945|gb|EFC47581.1|	>gi|290995484|ref|XP_002680325.1| hypothetical protein NAEGRDRAFT_31544 [Naegleria gruberi strain NEG-M];>gi|284093945|gb|EFC47581.1| hypothetical protein NAEGRDRAFT_31544 [Naegleria gruberi]
23.9443	NaN	NaN	NaN	NaN	23.6526	1	1					3	3	3	16.2	16.2	16.2	33.5	0	5.4254	88279000	4	23.9443	23.6526	0.816937	0.291704	0	0.938412	0.291704	0	gi|290994041|ref|XP_002679641.1|;gi|284093258|gb|EFC46897.1|	gi|290994041|ref|XP_002679641.1|;gi|284093258|gb|EFC46897.1|	>gi|290994041|ref|XP_002679641.1| predicted protein [Naegleria gruberi strain NEG-M];>gi|284093258|gb|EFC46897.1| predicted protein [Naegleria gruberi]
28.2426	28.3078	27.722	27.9513	27.8558	28.1242	3	3					11	11	11	47.4	47.4	47.4	30.307	0	47.476	1640800000	57	28.2426	27.9513	0.81716	0.291309	0.220167	0.772777	0.113715	0.377407	gi|291000114|ref|XP_002682624.1|;gi|284096252|gb|EFC49880.1|	gi|291000114|ref|XP_002682624.1|;gi|284096252|gb|EFC49880.1|	>gi|291000114|ref|XP_002682624.1| hypothetical protein NAEGRDRAFT_77888 [Naegleria gruberi strain NEG-M];>gi|284096252|gb|EFC49880.1| hypothetical protein NAEGRDRAFT_77888 [Naegleria gruberi]
25.6383	25.492	25.7213	25.267	25.8352	25.3473	3	3					5	5	5	18.7	18.7	18.7	58.559	0	14.88	296360000	16	25.6383	25.3473	0.817371	0.290937	0.284815	0.723698	0.134024	0.462502	gi|290976020|ref|XP_002670739.1|;gi|284084301|gb|EFC37995.1|	gi|290976020|ref|XP_002670739.1|;gi|284084301|gb|EFC37995.1|	>gi|290976020|ref|XP_002670739.1| predicted protein [Naegleria gruberi strain NEG-M];>gi|284084301|gb|EFC37995.1| predicted protein [Naegleria gruberi]
25.5103	25.1375	24.702	24.8139	24.9376	24.8467	3	3					4	4	4	32.3	32.3	32.3	22.531	0	15.84	198490000	13	25.1375	24.8467	0.817448	0.290802	0.456984	0.563878	0.250535	0.744556	gi|291000822|ref|XP_002682978.1|;gi|284096606|gb|EFC50234.1|	gi|291000822|ref|XP_002682978.1|;gi|284096606|gb|EFC50234.1|	>gi|291000822|ref|XP_002682978.1| predicted protein [Naegleria gruberi strain NEG-M];>gi|284096606|gb|EFC50234.1| predicted protein [Naegleria gruberi]
25.0966	25.0281	25.2005	24.9504	24.6623	NaN	3	2					5	5	5	21	21	21	34.609	0	8.9931	195550000	10	25.0966	24.8063	0.817781	0.290213	1.02188	0.386722	0.302059	1.34023	gi|291001011|ref|XP_002683072.1|;gi|284096701|gb|EFC50328.1|	gi|291001011|ref|XP_002683072.1|;gi|284096701|gb|EFC50328.1|	>gi|291001011|ref|XP_002683072.1| transcription initiation factor IIF, beta subunit [Naegleria gruberi strain NEG-M];>gi|284096701|gb|EFC50328.1| transcription initiation factor IIF, beta subunit [Naegleria gruberi]
25.7554	26.0452	25.576	25.5605	25.2485	25.4652	3	3					4	4	4	36.6	36.6	36.6	15.548	0	7.1408	301370000	14	25.7554	25.4652	0.817792	0.290195	1.04653	0.371678	0.367473	1.38692	gi|290980187|ref|XP_002672814.1|;gi|284086393|gb|EFC40070.1|	gi|290980187|ref|XP_002672814.1|;gi|284086393|gb|EFC40070.1|	>gi|290980187|ref|XP_002672814.1| predicted protein [Naegleria gruberi strain NEG-M];>gi|284086393|gb|EFC40070.1| predicted protein [Naegleria gruberi]
27.5144	27.6247	27.2044	27.2243	27.0733	27.2856	3	3					9	9	9	60.5	60.5	60.5	20.057	0	127.51	1006800000	51	27.5144	27.2243	0.817901	0.290001	0.835297	0.441285	0.253425	1.05271	gi|458230|gb|AAA81896.1|;gi|290996123|ref|XP_002680632.1|;gi|284094253|gb|EFC47888.1|;gi|1168750|sp|P42322.1|CANB1_NAEGR	gi|458230|gb|AAA81896.1|;gi|290996123|ref|XP_002680632.1|;gi|284094253|gb|EFC47888.1|;gi|1168750|sp|P42322.1|CANB1_NAEGR	>gi|458230|gb|AAA81896.1| calcineurin B [Naegleria gruberi];>gi|290996123|ref|XP_002680632.1| calcineurin regulatory subunit B [Naegleria gruberi strain NEG-M];>gi|284094253|gb|EFC47888.1| calcineurin regulatory subunit B [Naegleria gruberi];>gi|1168750|sp
24.9932	24.844	24.4228	24.568	24.1177	24.554	3	3					4	4	4	9.4	9.4	9.4	66.261	0	13.281	150910000	18	24.844	24.554	0.817905	0.289995	0.684952	0.445973	0.340126	1.04376	gi|290989345|ref|XP_002677298.1|;gi|284090905|gb|EFC44554.1|	gi|290989345|ref|XP_002677298.1|;gi|284090905|gb|EFC44554.1|	>gi|290989345|ref|XP_002677298.1| predicted protein [Naegleria gruberi strain NEG-M];>gi|284090905|gb|EFC44554.1| predicted protein [Naegleria gruberi]
26.3164	25.8366	26.0328	25.7428	26.2858	25.5812	3	3					6	6	6	19.5	19.5	19.5	52.739	0	30.107	403360000	16	26.0328	25.7428	0.817934	0.289944	0.307455	0.680348	0.192005	0.541536	gi|290996280|ref|XP_002680710.1|;gi|284094332|gb|EFC47966.1|	gi|290996280|ref|XP_002680710.1|;gi|284094332|gb|EFC47966.1|	>gi|290996280|ref|XP_002680710.1| farnesyltransferase beta subunit [Naegleria gruberi strain NEG-M];>gi|284094332|gb|EFC47966.1| farnesyltransferase beta subunit [Naegleria gruberi]
27.7811	27.9106	27.954	27.6146	27.6283	27.6209	3	3					12	12	12	44.3	44.3	44.3	42.855	0	39.394	1327500000	59	27.9106	27.6209	0.818042	0.289753	2.12642	0.304711	0.26064	1.71365	gi|290999176|ref|XP_002682156.1|;gi|284095782|gb|EFC49412.1|	gi|290999176|ref|XP_002682156.1|;gi|284095782|gb|EFC49412.1|	>gi|290999176|ref|XP_002682156.1| hypothetical protein NAEGRDRAFT_56845 [Naegleria gruberi strain NEG-M];>gi|284095782|gb|EFC49412.1| hypothetical protein NAEGRDRAFT_56845 [Naegleria gruberi]
26.5577	26.363	25.9139	25.8476	26.0734	26.5823	3	3					7	7	7	42.2	42.2	42.2	32.75	0	30.992	464960000	21	26.363	26.0734	0.818133	0.289593	0.141546	0.831052	0.11043	0.283843	gi|290983959|ref|XP_002674695.1|;gi|284088287|gb|EFC41951.1|	gi|290983959|ref|XP_002674695.1|;gi|284088287|gb|EFC41951.1|	>gi|290983959|ref|XP_002674695.1| predicted protein [Naegleria gruberi strain NEG-M];>gi|284088287|gb|EFC41951.1| predicted protein [Naegleria gruberi]
27.7791	27.5793	27.095	27.29	27.1828	27.444	3	3					4	4	4	33.7	33.7	33.7	18.353	0	27.955	1059200000	16	27.5793	27.29	0.818291	0.289314	0.341354	0.665895	0.178881	0.564663	gi|290985632|ref|XP_002675529.1|;gi|284089126|gb|EFC42785.1|	gi|290985632|ref|XP_002675529.1|;gi|284089126|gb|EFC42785.1|	>gi|290985632|ref|XP_002675529.1| predicted protein [Naegleria gruberi strain NEG-M];>gi|284089126|gb|EFC42785.1| predicted protein [Naegleria gruberi]
26.0712	26.3239	26.7128	26.0346	26.2605	25.9174	3	3					4	4	4	49.1	49.1	49.1	19.887	0	17.483	478590000	15	26.3239	26.0346	0.818305	0.289289	0.634599	0.476858	0.298491	0.956617	gi|290999713|ref|XP_002682424.1|;gi|284096051|gb|EFC49680.1|	gi|290999713|ref|XP_002682424.1|;gi|284096051|gb|EFC49680.1|	>gi|290999713|ref|XP_002682424.1| predicted protein [Naegleria gruberi strain NEG-M];>gi|284096051|gb|EFC49680.1| predicted protein [Naegleria gruberi]
NaN	24.7275	NaN	NaN	24.4383	NaN	1	1					2	2	2	11.6	11.6	11.6	43.187	0	4.3035	86718000	3	24.7275	24.4383	0.818388	0.289143	0	0.918134	0.289143	0	gi|291001559|ref|XP_002683346.1|;gi|284096975|gb|EFC50602.1|	gi|291001559|ref|XP_002683346.1|;gi|284096975|gb|EFC50602.1|	>gi|291001559|ref|XP_002683346.1| DNA-directed RNA polymerase III RPC4, polypeptide D [Naegleria gruberi strain NEG-M];>gi|284096975|gb|EFC50602.1| DNA-directed RNA polymerase III RPC4, polypeptide D [Naegleria gruberi]
24.1025	23.9044	23.4624	23.6154	23.1259	23.8999	3	3					2	2	2	8.9	8.9	8.9	47.137	0	5.9286	81766000	12	23.9044	23.6154	0.818483	0.288975	0.395639	0.587643	0.275981	0.699119	gi|290996772|ref|XP_002680956.1|;gi|284094578|gb|EFC48212.1|	gi|290996772|ref|XP_002680956.1|;gi|284094578|gb|EFC48212.1|	>gi|290996772|ref|XP_002680956.1| hypothetical protein NAEGRDRAFT_78635 [Naegleria gruberi strain NEG-M];>gi|284094578|gb|EFC48212.1| hypothetical protein NAEGRDRAFT_78635 [Naegleria gruberi]
32.7034	32.723	32.3409	32.3737	32.4147	32.5478	3	3					12	12	12	82.7	82.7	82.7	16.714	0	128.31	36978000000	81	32.7034	32.4147	0.818646	0.288689	0.459999	0.638813	0.143689	0.611781	gi|290991348|ref|XP_002678297.1|;gi|284091909|gb|EFC45553.1|	gi|290991348|ref|XP_002678297.1|;gi|284091909|gb|EFC45553.1|	>gi|290991348|ref|XP_002678297.1| predicted protein [Naegleria gruberi strain NEG-M];>gi|284091909|gb|EFC45553.1| predicted protein [Naegleria gruberi]
26.1161	26.2067	25.7888	25.8278	26.0706	25.6592	3	3					5	5	5	16.7	16.7	16.7	47.345	0	24.225	382650000	21	26.1161	25.8278	0.818866	0.2883	0.457232	0.598536	0.184696	0.673433	gi|290997778|ref|XP_002681458.1|;gi|284095082|gb|EFC48714.1|	gi|290997778|ref|XP_002681458.1|;gi|284095082|gb|EFC48714.1|	>gi|290997778|ref|XP_002681458.1| predicted protein [Naegleria gruberi strain NEG-M];>gi|284095082|gb|EFC48714.1| predicted protein [Naegleria gruberi]
25.1069	25.7681	25.3838	25.0958	25.1585	25.0068	3	3					4	4	4	31.5	31.5	31.5	20.548	0	12.855	228550000	12	25.3838	25.0958	0.819036	0.288002	0.779435	0.421457	0.332542	1.1208	gi|290986031|ref|XP_002675728.1|;gi|284089326|gb|EFC42984.1|	gi|290986031|ref|XP_002675728.1|;gi|284089326|gb|EFC42984.1|	>gi|290986031|ref|XP_002675728.1| predicted protein [Naegleria gruberi strain NEG-M];>gi|284089326|gb|EFC42984.1| predicted protein [Naegleria gruberi]
24.1686	24.1987	24.2221	23.7284	23.9116	24.1327	3	3					3	3	3	4.9	4.9	4.9	72.983	0	5.531	102930000	6	24.1987	23.9116	0.819527	0.287136	1.08543	0.389956	0.272256	1.24933	gi|290974974|ref|XP_002670219.1|;gi|284083775|gb|EFC37475.1|	gi|290974974|ref|XP_002670219.1|;gi|284083775|gb|EFC37475.1|	>gi|290974974|ref|XP_002670219.1| Hypothetical protein NAEGRDRAFT_53722 [Naegleria gruberi strain NEG-M];>gi|284083775|gb|EFC37475.1| Hypothetical protein NAEGRDRAFT_53722 [Naegleria gruberi]
27.3808	27.7198	27.0425	26.8897	27.1806	27.094	3	3					5	5	5	49.1	49.1	49.1	13.351	0	29.382	924300000	35	27.3808	27.094	0.819696	0.28684	0.695669	0.446801	0.326261	1.04006	gi|290990855|ref|XP_002678051.1|;gi|284091662|gb|EFC45307.1|	gi|290990855|ref|XP_002678051.1|;gi|284091662|gb|EFC45307.1|	>gi|290990855|ref|XP_002678051.1| predicted protein [Naegleria gruberi strain NEG-M];>gi|284091662|gb|EFC45307.1| predicted protein [Naegleria gruberi]
25.191	25.0979	24.7686	24.8114	25.242	24.7115	3	3					6	6	6	14.4	14.4	14.4	68.845	0	11.699	195960000	19	25.0979	24.8114	0.819883	0.28651	0.178962	0.810014	0.097538	0.317557	gi|290990839|ref|XP_002678043.1|;gi|284091654|gb|EFC45299.1|	gi|290990839|ref|XP_002678043.1|;gi|284091654|gb|EFC45299.1|	>gi|290990839|ref|XP_002678043.1| predicted protein [Naegleria gruberi strain NEG-M];>gi|284091654|gb|EFC45299.1| predicted protein [Naegleria gruberi]
24.6464	24.3587	23.5308	NaN	24.0728	24.0728	3	2					2	2	2	28.7	28.7	28.7	14.691	0	13.148	103040000	4	24.3587	24.0728	0.820248	0.285868	0.0849973	0.88141	0.105775	0.198935	gi|290983088|ref|XP_002674261.1|;gi|284087850|gb|EFC41517.1|	gi|290983088|ref|XP_002674261.1|;gi|284087850|gb|EFC41517.1|	>gi|290983088|ref|XP_002674261.1| predicted protein [Naegleria gruberi strain NEG-M];>gi|284087850|gb|EFC41517.1| predicted protein [Naegleria gruberi]
28.4517	28.3551	28.1988	28.0784	28.0298	28.0694	3	3					5	5	5	32	32	32	29.336	0	38.116	1758200000	32	28.3551	28.0694	0.820359	0.285673	1.67043	0.345907	0.276029	1.57572	gi|291001863|ref|XP_002683498.1|;gi|284097127|gb|EFC50754.1|	gi|291001863|ref|XP_002683498.1|;gi|284097127|gb|EFC50754.1|	>gi|291001863|ref|XP_002683498.1| predicted protein [Naegleria gruberi strain NEG-M];>gi|284097127|gb|EFC50754.1| predicted protein [Naegleria gruberi]
22.7962	22.8235	22.6233	22.4493	22.5107	22.7224	3	3					2	2	2	10.2	10.2	10.2	31.526	0	6.1052	38431000	8	22.7962	22.5107	0.820408	0.285587	0.83535	0.496566	0.186917	0.917178	gi|290987180|ref|XP_002676301.1|;gi|284089902|gb|EFC43557.1|	gi|290987180|ref|XP_002676301.1|;gi|284089902|gb|EFC43557.1|	>gi|290987180|ref|XP_002676301.1| predicted protein [Naegleria gruberi strain NEG-M];>gi|284089902|gb|EFC43557.1| predicted protein [Naegleria gruberi]
23.9815	24.3458	24.329	23.6385	24.4485	NaN	3	2					3	3	3	40.6	40.6	40.6	22.093	0	6.6202	104810000	7	24.329	24.0435	0.820442	0.285526	0.193568	0.767755	0.17528	0.399707	gi|290999557|ref|XP_002682346.1|;gi|284095973|gb|EFC49602.1|	gi|290999557|ref|XP_002682346.1|;gi|284095973|gb|EFC49602.1|	>gi|290999557|ref|XP_002682346.1| predicted protein [Naegleria gruberi strain NEG-M];>gi|284095973|gb|EFC49602.1| predicted protein [Naegleria gruberi]
25.0671	25.1876	25.3079	24.9041	24.8409	25.0816	3	3					5	5	5	4.2	4.2	4.2	238.16	0	11.633	207670000	11	25.1876	24.9041	0.821605	0.283484	1.15254	0.393786	0.245337	1.22605	gi|290998111|ref|XP_002681624.1|;gi|284095249|gb|EFC48880.1|	gi|290998111|ref|XP_002681624.1|;gi|284095249|gb|EFC48880.1|	>gi|290998111|ref|XP_002681624.1| hypothetical protein NAEGRDRAFT_56909 [Naegleria gruberi strain NEG-M];>gi|284095249|gb|EFC48880.1| hypothetical protein NAEGRDRAFT_56909 [Naegleria gruberi]
26.3434	26.3481	26.2258	26.5061	26.0605	25.6764	3	3					2	2	2	13.4	13.4	13.4	23.7	0	15.129	454220000	14	26.3434	26.0605	0.821937	0.2829	0.389949	0.608081	0.224759	0.655188	gi|290995188|ref|XP_002680197.1|;gi|284093817|gb|EFC47453.1|	gi|290995188|ref|XP_002680197.1|;gi|284093817|gb|EFC47453.1|	>gi|290995188|ref|XP_002680197.1| predicted protein, partial [Naegleria gruberi strain NEG-M];>gi|284093817|gb|EFC47453.1| predicted protein, partial [Naegleria gruberi]
28.8258	28.8889	28.7602	28.5209	28.5433	28.6612	3	3					13	13	13	50.7	50.7	50.7	43.41	0	102.88	2579300000	73	28.8258	28.5433	0.822151	0.282524	1.92068	0.343315	0.249852	1.58915	gi|290978874|ref|XP_002672160.1|;gi|284085734|gb|EFC39416.1|	gi|290978874|ref|XP_002672160.1|;gi|284085734|gb|EFC39416.1|	>gi|290978874|ref|XP_002672160.1| predicted protein [Naegleria gruberi strain NEG-M];>gi|284085734|gb|EFC39416.1| predicted protein [Naegleria gruberi]
25.4675	24.8508	26.0318	25.0249	25.3467	NaN	3	2					3	3	3	7.9	7.9	7.9	85.031	0	19.151	241950000	11	25.4675	25.1858	0.822602	0.281733	0.2196	0.722797	0.264263	0.475036	gi|290993715|ref|XP_002679478.1|;gi|284093095|gb|EFC46734.1|	gi|290993715|ref|XP_002679478.1|;gi|284093095|gb|EFC46734.1|	>gi|290993715|ref|XP_002679478.1| predicted protein [Naegleria gruberi strain NEG-M];>gi|284093095|gb|EFC46734.1| predicted protein [Naegleria gruberi]
25.2545	NaN	NaN	24.8468	NaN	25.1002	1	2					2	2	2	2.3	2.3	2.3	132.9	0.0076573	2.2392	212690000	3	25.2545	24.9735	0.823006	0.281025	0	0.946665	0.281025	0	gi|290990907|ref|XP_002678077.1|;gi|284091688|gb|EFC45333.1|	gi|290990907|ref|XP_002678077.1|;gi|284091688|gb|EFC45333.1|	>gi|290990907|ref|XP_002678077.1| predicted protein [Naegleria gruberi strain NEG-M];>gi|284091688|gb|EFC45333.1| predicted protein [Naegleria gruberi]
29.6774	29.757	29.2062	29.3968	29.3641	29.4816	3	3					15	15	15	44.1	44.1	44.1	44.167	0	69.656	4450600000	71	29.6774	29.3968	0.823214	0.280661	0.308505	0.710711	0.132695	0.481809	gi|290998489|ref|XP_002681813.1|;gi|284095438|gb|EFC49069.1|	gi|290998489|ref|XP_002681813.1|;gi|284095438|gb|EFC49069.1|	>gi|290998489|ref|XP_002681813.1| 3-ketoacyl-CoA thiolase [Naegleria gruberi strain NEG-M];>gi|284095438|gb|EFC49069.1| 3-ketoacyl-CoA thiolase [Naegleria gruberi]
28.928	28.9326	28.5157	28.3951	28.6475	28.8397	3	3					10	10	10	40.2	40.2	40.2	37.897	0	32.584	2595600000	41	28.928	28.6475	0.823315	0.280483	0.363975	0.663137	0.164662	0.569993	gi|290982000|ref|XP_002673719.1|;gi|284087304|gb|EFC40975.1|	gi|290982000|ref|XP_002673719.1|;gi|284087304|gb|EFC40975.1|	>gi|290982000|ref|XP_002673719.1| predicted protein [Naegleria gruberi strain NEG-M];>gi|284087304|gb|EFC40975.1| predicted protein [Naegleria gruberi]
25.0539	25.1195	24.7451	24.7739	24.9307	24.6497	3	3					5	5	5	12.7	12.7	12.7	73.432	0	14.077	183040000	17	25.0539	24.7739	0.823605	0.279976	0.595794	0.549082	0.188069	0.779807	gi|290992262|ref|XP_002678753.1|;gi|284092367|gb|EFC46009.1|;gi|290971101|ref|XP_002668374.1|;gi|284081747|gb|EFC35630.1|	gi|290992262|ref|XP_002678753.1|;gi|284092367|gb|EFC46009.1|	>gi|290992262|ref|XP_002678753.1| methionyl-tRNA synthetase [Naegleria gruberi strain NEG-M];>gi|284092367|gb|EFC46009.1| methionyl-tRNA synthetase [Naegleria gruberi]
28.4862	28.504	28.5354	28.2149	28.2687	28.2241	3	3					22	22	22	40.8	40.8	40.8	67.897	0	88.802	2040100000	88	28.504	28.2241	0.823636	0.279921	3.6175	0.23042	0.272648	2.23584	gi|291001495|ref|XP_002683314.1|;gi|284096943|gb|EFC50570.1|	gi|291001495|ref|XP_002683314.1|;gi|284096943|gb|EFC50570.1|	>gi|291001495|ref|XP_002683314.1| predicted protein [Naegleria gruberi strain NEG-M];>gi|284096943|gb|EFC50570.1| predicted protein [Naegleria gruberi]
25.3665	25.7076	25.8895	25.4453	25.3636	25.4281	3	3					4	4	4	23.4	23.4	23.4	19.028	0	10.323	287700000	25	25.7076	25.4281	0.823862	0.279526	0.712398	0.475141	0.24217	0.948583	gi|290985782|ref|XP_002675604.1|;gi|284089201|gb|EFC42860.1|	gi|290985782|ref|XP_002675604.1|;gi|284089201|gb|EFC42860.1|	>gi|290985782|ref|XP_002675604.1| predicted protein [Naegleria gruberi strain NEG-M];>gi|284089201|gb|EFC42860.1| predicted protein [Naegleria gruberi]
28.8118	29.148	28.2967	28.5324	28.3036	28.8461	3	3					5	5	5	25.5	25.5	25.5	37.18	0	33.174	2504000000	25	28.8118	28.5324	0.823904	0.279451	0.260013	0.706679	0.191437	0.486781	gi|290999577|ref|XP_002682356.1|;gi|284095983|gb|EFC49612.1|	gi|290999577|ref|XP_002682356.1|;gi|284095983|gb|EFC49612.1|	>gi|290999577|ref|XP_002682356.1| calponin homology domain protein, partial [Naegleria gruberi strain NEG-M];>gi|284095983|gb|EFC49612.1| calponin homology domain protein, partial [Naegleria gruberi]
NaN	NaN	23.1734	NaN	22.739	23.0505	1	2					2	2	2	2.4	2.4	2.4	156.06	0.0030227	2.7896	36350000	4	23.1734	22.8947	0.824359	0.278656	0	0.987787	0.278656	0	gi|290976679|ref|XP_002671067.1|;gi|284084632|gb|EFC38323.1|	gi|290976679|ref|XP_002671067.1|;gi|284084632|gb|EFC38323.1|	>gi|290976679|ref|XP_002671067.1| DEXH-box helicase [Naegleria gruberi strain NEG-M];>gi|284084632|gb|EFC38323.1| DEXH-box helicase [Naegleria gruberi]
27.4288	27.4055	27.0759	27.1269	26.9717	27.2353	3	3					7	7	7	14.4	14.4	14.4	102.42	0	33.865	914090000	45	27.4055	27.1269	0.82439	0.278601	0.63057	0.537464	0.192117	0.809829	gi|290988291|ref|XP_002676855.1|;gi|284090459|gb|EFC44111.1|	gi|290988291|ref|XP_002676855.1|;gi|284090459|gb|EFC44111.1|	>gi|290988291|ref|XP_002676855.1| scar regulatory complex protein [Naegleria gruberi strain NEG-M];>gi|284090459|gb|EFC44111.1| scar regulatory complex protein [Naegleria gruberi]
24.0408	NaN	NaN	NaN	23.7628	NaN	1	1					2	2	2	10.9	10.9	10.9	35.651	0	7.4078	68005000	8	24.0408	23.7628	0.824729	0.278008	0	0.965344	0.278008	0	gi|290985128|ref|XP_002675278.1|;gi|284088873|gb|EFC42534.1|	gi|290985128|ref|XP_002675278.1|;gi|284088873|gb|EFC42534.1|	>gi|290985128|ref|XP_002675278.1| predicted protein [Naegleria gruberi strain NEG-M];>gi|284088873|gb|EFC42534.1| predicted protein [Naegleria gruberi]
30.0158	29.9915	29.6584	29.6487	29.7136	29.8328	3	3					9	9	9	33.1	33.1	33.1	23.992	0	83.516	5585500000	55	29.9915	29.7136	0.824818	0.277853	0.544619	0.587983	0.156848	0.690075	gi|290997976|ref|XP_002681557.1|;gi|284095181|gb|EFC48813.1|	gi|290997976|ref|XP_002681557.1|;gi|284095181|gb|EFC48813.1|	>gi|290997976|ref|XP_002681557.1| small nucleolar RNP Gar1p [Naegleria gruberi strain NEG-M];>gi|284095181|gb|EFC48813.1| small nucleolar RNP Gar1p [Naegleria gruberi]
28.2772	28.363	28.0637	27.9996	28.1664	27.9598	3	3					6	6	6	53.8	53.8	53.8	21.85	0	23.776	1765500000	38	28.2772	27.9996	0.824993	0.277546	0.817075	0.49594	0.192688	0.921113	gi|290985634|ref|XP_002675530.1|;gi|284089127|gb|EFC42786.1|	gi|290985634|ref|XP_002675530.1|;gi|284089127|gb|EFC42786.1|	>gi|290985634|ref|XP_002675530.1| hypothetical protein NAEGRDRAFT_69245 [Naegleria gruberi strain NEG-M];>gi|284089127|gb|EFC42786.1| hypothetical protein NAEGRDRAFT_69245 [Naegleria gruberi]
28.4769	28.5319	27.9631	28.1995	28.0976	28.3876	3	3					7	7	7	52.5	52.5	52.5	22.701	0	53.879	1925300000	39	28.4769	28.1995	0.825075	0.277403	0.182319	0.811878	0.0957572	0.319131	gi|290970388|ref|XP_002668119.1|;gi|284081289|gb|EFC35375.1|	gi|290970388|ref|XP_002668119.1|;gi|284081289|gb|EFC35375.1|	>gi|290970388|ref|XP_002668119.1| rop family small GTPase [Naegleria gruberi strain NEG-M];>gi|284081289|gb|EFC35375.1| rop family small GTPase [Naegleria gruberi]
26.9788	27.0535	26.4148	26.4624	26.7027	26.911	3	3					3	3	3	46.5	46.5	46.5	11.588	0	15.933	680300000	17	26.9788	26.7027	0.825798	0.27614	0.198522	0.780588	0.123667	0.364053	gi|290985495|ref|XP_002675461.1|;gi|284089057|gb|EFC42717.1|	gi|290985495|ref|XP_002675461.1|;gi|284089057|gb|EFC42717.1|	>gi|290985495|ref|XP_002675461.1| predicted protein [Naegleria gruberi strain NEG-M];>gi|284089057|gb|EFC42717.1| predicted protein [Naegleria gruberi]
25.9299	25.9558	25.8103	25.6497	25.6545	26.0577	3	3					15	15	15	12.7	12.7	12.7	208.46	0	29.428	361600000	44	25.9299	25.6545	0.826219	0.275404	0.320754	0.725381	0.111412	0.459562	gi|291001481|ref|XP_002683307.1|;gi|284096936|gb|EFC50563.1|	gi|291001481|ref|XP_002683307.1|;gi|284096936|gb|EFC50563.1|	>gi|291001481|ref|XP_002683307.1| chromodomain helicase DNA binding protein [Naegleria gruberi strain NEG-M];>gi|284096936|gb|EFC50563.1| chromodomain helicase DNA binding protein [Naegleria gruberi]
28.1435	28.2799	27.8578	27.8285	27.8682	27.9183	3	3					13	13	13	38.7	38.7	38.7	57.093	0	94.585	1583500000	77	28.1435	27.8682	0.826307	0.275251	0.808576	0.466403	0.222061	0.978063	gi|290985858|ref|XP_002675642.1|;gi|284089239|gb|EFC42898.1|	gi|290985858|ref|XP_002675642.1|;gi|284089239|gb|EFC42898.1|	>gi|290985858|ref|XP_002675642.1| predicted protein [Naegleria gruberi strain NEG-M];>gi|284089239|gb|EFC42898.1| predicted protein [Naegleria gruberi]
29.0742	29.1255	28.7403	28.9435	28.7709	28.7996	3	3					20	20	20	28.9	28.9	28.9	92.099	0	93.881	2986300000	118	29.0742	28.7996	0.82665	0.274652	0.46516	0.638845	0.142019	0.612067	gi|291000648|ref|XP_002682891.1|;gi|284096519|gb|EFC50147.1|	gi|291000648|ref|XP_002682891.1|;gi|284096519|gb|EFC50147.1|	>gi|291000648|ref|XP_002682891.1| heat shock protein 90 [Naegleria gruberi strain NEG-M];>gi|284096519|gb|EFC50147.1| heat shock protein 90 [Naegleria gruberi]
28.766	28.8432	28.3798	28.4921	28.4743	28.7031	3	3					9	9	9	56.6	56.6	56.6	20.819	0	30.643	2441100000	61	28.766	28.4921	0.827032	0.273985	0.263881	0.758108	0.106513	0.407938	gi|290994731|ref|XP_002679985.1|;gi|284093604|gb|EFC47241.1|	gi|290994731|ref|XP_002679985.1|;gi|284093604|gb|EFC47241.1|	>gi|290994731|ref|XP_002679985.1| hypothetical protein NAEGRDRAFT_78885 [Naegleria gruberi strain NEG-M];>gi|284093604|gb|EFC47241.1| hypothetical protein NAEGRDRAFT_78885 [Naegleria gruberi]
30.4468	30.5014	30.5757	30.2437	30.2278	30.1593	3	3					25	25	25	60	60	60	55.849	0	184.67	8105100000	159	30.5014	30.2278	0.827237	0.273628	2.55157	0.267037	0.297712	2.04685	gi|290974566|ref|XP_002670016.1|;gi|284083570|gb|EFC37272.1|	gi|290974566|ref|XP_002670016.1|;gi|284083570|gb|EFC37272.1|	>gi|290974566|ref|XP_002670016.1| predicted protein [Naegleria gruberi strain NEG-M];>gi|284083570|gb|EFC37272.1| predicted protein [Naegleria gruberi]
26.8379	26.7754	26.5116	26.4311	26.5032	26.6249	3	3					9	9	9	24.9	24.9	24.9	52.644	0	25.815	604840000	42	26.7754	26.5032	0.828015	0.272272	0.754287	0.508274	0.18856	0.877493	gi|290978664|ref|XP_002672055.1|;gi|284085629|gb|EFC39311.1|;gi|290971050|ref|XP_002668354.1|;gi|284081716|gb|EFC35610.1|	gi|290978664|ref|XP_002672055.1|;gi|284085629|gb|EFC39311.1|	>gi|290978664|ref|XP_002672055.1| hypothetical protein NAEGRDRAFT_81296 [Naegleria gruberi strain NEG-M];>gi|284085629|gb|EFC39311.1| hypothetical protein NAEGRDRAFT_81296 [Naegleria gruberi]
25.8148	25.6318	25.3194	25.6724	25.2719	25.3601	3	3					4	4	4	22.9	22.9	22.9	29.56	0	13.824	286130000	14	25.6318	25.3601	0.828338	0.271708	0.336305	0.679691	0.153882	0.53266	gi|290980217|ref|XP_002672829.1|;gi|284086408|gb|EFC40085.1|	gi|290980217|ref|XP_002672829.1|;gi|284086408|gb|EFC40085.1|	>gi|290980217|ref|XP_002672829.1| predicted protein [Naegleria gruberi strain NEG-M];>gi|284086408|gb|EFC40085.1| predicted protein [Naegleria gruberi]
24.0459	24.0854	24.1658	23.767	23.814	24.3202	3	3					4	4	4	14.2	14.2	14.2	51.108	0	10.16	106550000	10	24.0854	23.814	0.828539	0.271358	0.296225	0.718044	0.131916	0.470154	gi|291001673|ref|XP_002683403.1|;gi|284097032|gb|EFC50659.1|	gi|291001673|ref|XP_002683403.1|;gi|284097032|gb|EFC50659.1|	>gi|291001673|ref|XP_002683403.1| hypothetical protein NAEGRDRAFT_77691 [Naegleria gruberi strain NEG-M];>gi|284097032|gb|EFC50659.1| hypothetical protein NAEGRDRAFT_77691 [Naegleria gruberi]
24.9501	24.82	24.9666	24.8206	24.5032	24.6797	3	3					5	5	5	20.2	20.2	20.2	35.224	0	13.318	174480000	22	24.9501	24.6797	0.829087	0.270405	1.11769	0.401338	0.244399	1.20494	gi|290999156|ref|XP_002682146.1|;gi|284095772|gb|EFC49402.1|	gi|290999156|ref|XP_002682146.1|;gi|284095772|gb|EFC49402.1|	>gi|290999156|ref|XP_002682146.1| predicted protein [Naegleria gruberi strain NEG-M];>gi|284095772|gb|EFC49402.1| predicted protein [Naegleria gruberi]
26.989	26.8467	26.4616	26.5787	26.4765	26.7451	3	3					7	7	7	22.5	22.5	22.5	57.865	0	49.422	640380000	40	26.8467	26.5787	0.830475	0.267992	0.398344	0.649006	0.165675	0.600454	gi|290997886|ref|XP_002681512.1|;gi|284095136|gb|EFC48768.1|	gi|290997886|ref|XP_002681512.1|;gi|284095136|gb|EFC48768.1|	>gi|290997886|ref|XP_002681512.1| wasp family protein [Naegleria gruberi strain NEG-M];>gi|284095136|gb|EFC48768.1| wasp family protein [Naegleria gruberi]
28.568	28.5574	28.4926	28.2592	28.2895	28.3075	3	3					6	6	6	36.3	36.3	36.3	25.775	0	37.875	2121200000	29	28.5574	28.2895	0.830524	0.267906	3.11885	0.266017	0.253914	1.99209	gi|290977527|ref|XP_002671489.1|;gi|284085058|gb|EFC38745.1|	gi|290977527|ref|XP_002671489.1|;gi|284085058|gb|EFC38745.1|	>gi|290977527|ref|XP_002671489.1| predicted protein [Naegleria gruberi strain NEG-M];>gi|284085058|gb|EFC38745.1| predicted protein [Naegleria gruberi]
23.1065	23.1451	NaN	22.9042	NaN	22.8125	2	2					2	2	2	4.9	4.9	4.9	84.345	0.0022942	2.9533	39422000	6	23.1258	22.8583	0.830764	0.26749	1.48289	0.360075	0.267492	1.78626	gi|291000979|ref|XP_002683056.1|;gi|284096685|gb|EFC50312.1|	gi|291000979|ref|XP_002683056.1|;gi|284096685|gb|EFC50312.1|	>gi|291000979|ref|XP_002683056.1| predicted protein [Naegleria gruberi strain NEG-M];>gi|284096685|gb|EFC50312.1| predicted protein [Naegleria gruberi]
NaN	NaN	22.7938	22.6491	NaN	22.4049	1	2					2	2	2	5.2	5.2	5.2	57.852	0.0032614	2.7376	25863000	5	22.7938	22.527	0.83115	0.266819	0	0.939231	0.266819	0	gi|290993703|ref|XP_002679472.1|;gi|284093089|gb|EFC46728.1|	gi|290993703|ref|XP_002679472.1|;gi|284093089|gb|EFC46728.1|	>gi|290993703|ref|XP_002679472.1| hypothetical protein NAEGRDRAFT_79022 [Naegleria gruberi strain NEG-M];>gi|284093089|gb|EFC46728.1| hypothetical protein NAEGRDRAFT_79022 [Naegleria gruberi]
24.3422	NaN	23.9826	NaN	23.8959	NaN	2	1					2	2	2	6.8	6.8	6.8	35.214	0	3.9134	103980000	7	24.1624	23.8959	0.831307	0.266546	0	0.994174	0.266546	0	gi|290973947|ref|XP_002669708.1|;gi|284083259|gb|EFC36964.1|	gi|290973947|ref|XP_002669708.1|;gi|284083259|gb|EFC36964.1|	>gi|290973947|ref|XP_002669708.1| spoU protein [Naegleria gruberi strain NEG-M];>gi|284083259|gb|EFC36964.1| spoU protein [Naegleria gruberi]
23.9157	24.2733	24.6152	24.0074	24.1427	23.8417	3	3					3	3	3	11.9	11.9	11.9	60.877	0	4.1418	110380000	3	24.2733	24.0074	0.831723	0.265825	0.544213	0.520928	0.270765	0.846451	gi|291000943|ref|XP_002683038.1|;gi|284096667|gb|EFC50294.1|	gi|291000943|ref|XP_002683038.1|;gi|284096667|gb|EFC50294.1|	>gi|291000943|ref|XP_002683038.1| TPR repeat protein [Naegleria gruberi strain NEG-M];>gi|284096667|gb|EFC50294.1| TPR repeat protein [Naegleria gruberi]
25.3504	25.5331	24.8979	24.9317	25.0848	25.2908	3	3					6	6	6	33.3	33.3	33.3	32.876	0	14.395	225450000	14	25.3504	25.0848	0.831814	0.265667	0.297543	0.699216	0.158077	0.50093	gi|290972474|ref|XP_002668977.1|;gi|284082517|gb|EFC36233.1|	gi|290972474|ref|XP_002668977.1|;gi|284082517|gb|EFC36233.1|	>gi|290972474|ref|XP_002668977.1| predicted protein [Naegleria gruberi strain NEG-M];>gi|284082517|gb|EFC36233.1| predicted protein [Naegleria gruberi]
27.4545	27.7624	27.7676	27.6444	27.2114	27.4972	3	3					14	14	14	27.4	27.4	27.4	84.479	0	53.908	1174200000	43	27.7624	27.4972	0.832045	0.265266	0.571167	0.541493	0.210513	0.797592	gi|291001829|ref|XP_002683481.1|;gi|284097110|gb|EFC50737.1|	gi|291001829|ref|XP_002683481.1|;gi|284097110|gb|EFC50737.1|	>gi|291001829|ref|XP_002683481.1| large subunit GTPase 1 [Naegleria gruberi strain NEG-M];>gi|284097110|gb|EFC50737.1| large subunit GTPase 1 [Naegleria gruberi]
27.3671	27.4028	27.1569	27.3899	26.8675	27.102	3	3					2	2	2	52.9	52.9	52.9	5.9947	0	12.01	935420000	23	27.3671	27.102	0.83213	0.26512	0.485643	0.585974	0.189121	0.701927	gi|290987156|ref|XP_002676289.1|;gi|284089890|gb|EFC43545.1|	gi|290987156|ref|XP_002676289.1|;gi|284089890|gb|EFC43545.1|	>gi|290987156|ref|XP_002676289.1| predicted protein [Naegleria gruberi strain NEG-M];>gi|284089890|gb|EFC43545.1| predicted protein [Naegleria gruberi]
27.1996	27.1942	26.8977	26.9293	26.7842	27.0556	3	3					4	4	4	40.4	40.4	40.4	11.046	0	9.0803	803120000	18	27.1942	26.9293	0.832248	0.264915	0.61649	0.556285	0.174136	0.767548	gi|290993334|ref|XP_002679288.1|;gi|284092904|gb|EFC46544.1|	gi|290993334|ref|XP_002679288.1|;gi|284092904|gb|EFC46544.1|	>gi|290993334|ref|XP_002679288.1| predicted protein [Naegleria gruberi strain NEG-M];>gi|284092904|gb|EFC46544.1| predicted protein [Naegleria gruberi]
24.5721	24.0624	24.9242	24.3074	24.1423	24.3263	3	3					4	4	4	14	14	14	62.983	0	21.83	132800000	11	24.5721	24.3074	0.832372	0.2647	0.435065	0.572628	0.260906	0.731071	gi|290997317|ref|XP_002681228.1|;gi|284094851|gb|EFC48484.1|	gi|290997317|ref|XP_002681228.1|;gi|284094851|gb|EFC48484.1|	>gi|290997317|ref|XP_002681228.1| predicted protein [Naegleria gruberi strain NEG-M];>gi|284094851|gb|EFC48484.1| predicted protein [Naegleria gruberi]
25.3415	25.2047	25.0496	24.9184	24.9403	25.1578	3	3					6	6	6	38.6	38.6	38.6	24.962	0	17.521	212690000	28	25.2047	24.9403	0.832556	0.26438	0.782506	0.499853	0.193092	0.903108	gi|290988728|ref|XP_002677045.1|;gi|284090650|gb|EFC44301.1|	gi|290988728|ref|XP_002677045.1|;gi|284090650|gb|EFC44301.1|	>gi|290988728|ref|XP_002677045.1| predicted protein [Naegleria gruberi strain NEG-M];>gi|284090650|gb|EFC44301.1| predicted protein [Naegleria gruberi]
23.5552	23.6224	23.0757	23.1836	23.2918	23.4116	3	3					2	2	2	18.4	18.4	18.4	17.563	0	7.7873	63739000	14	23.5552	23.2918	0.833117	0.263409	0.264575	0.743852	0.122129	0.429577	gi|290989724|ref|XP_002677487.1|;gi|284091095|gb|EFC44743.1|	gi|290989724|ref|XP_002677487.1|;gi|284091095|gb|EFC44743.1|	>gi|290989724|ref|XP_002677487.1| predicted protein [Naegleria gruberi strain NEG-M];>gi|284091095|gb|EFC44743.1| predicted protein [Naegleria gruberi]
31.8116	31.8016	31.4064	31.5383	31.3873	31.565	3	3					34	34	34	50.4	50.4	50.4	73.711	0	196.06	19136000000	245	31.8016	31.5383	0.833191	0.263281	0.53873	0.57751	0.176322	0.721308	gi|290976468|ref|XP_002670962.1|;gi|284084526|gb|EFC38218.1|	gi|290976468|ref|XP_002670962.1|;gi|284084526|gb|EFC38218.1|	>gi|290976468|ref|XP_002670962.1| hypothetical protein NAEGRDRAFT_83309 [Naegleria gruberi strain NEG-M];>gi|284084526|gb|EFC38218.1| hypothetical protein NAEGRDRAFT_83309 [Naegleria gruberi]
25.8122	25.4947	25.7309	25.4684	25.7661	25.2856	3	3					5	5	5	48	48	48	16.983	0	13.043	302340000	21	25.7309	25.4684	0.833662	0.262465	0.436696	0.618424	0.172546	0.640625	gi|290992494|ref|XP_002678869.1|;gi|284092483|gb|EFC46125.1|	gi|290992494|ref|XP_002678869.1|;gi|284092483|gb|EFC46125.1|	>gi|290992494|ref|XP_002678869.1| predicted protein [Naegleria gruberi strain NEG-M];>gi|284092483|gb|EFC46125.1| predicted protein [Naegleria gruberi]
31.7347	31.7495	31.5227	31.5041	31.4725	31.4728	3	3					23	23	23	66.8	66.8	66.8	47.574	0	145.51	19144000000	170	31.7347	31.4728	0.833977	0.261921	1.18035	0.436061	0.185822	1.06785	gi|290978491|ref|XP_002671969.1|;gi|284085542|gb|EFC39225.1|	gi|290978491|ref|XP_002671969.1|;gi|284085542|gb|EFC39225.1|	>gi|290978491|ref|XP_002671969.1| predicted protein [Naegleria gruberi strain NEG-M];>gi|284085542|gb|EFC39225.1| predicted protein [Naegleria gruberi]
NaN	22.0482	22.0458	NaN	21.7856	NaN	2	1					2	2	2	9.4	9.4	9.4	38.161	0.001059	3.3476	14871000	4	22.047	21.7856	0.834312	0.261341	0	0.95253	0.26134	0	gi|290988672|ref|XP_002677020.1|;gi|284090625|gb|EFC44276.1|	gi|290988672|ref|XP_002677020.1|;gi|284090625|gb|EFC44276.1|	>gi|290988672|ref|XP_002677020.1| ran family small GTPase [Naegleria gruberi strain NEG-M];>gi|284090625|gb|EFC44276.1| ran family small GTPase [Naegleria gruberi]
27.2894	27.4543	26.8617	27.0284	26.8072	27.2963	3	3					9	9	9	23.4	23.4	23.4	75.431	0	33.554	872370000	47	27.2894	27.0284	0.834543	0.260942	0.280801	0.710977	0.15782	0.483773	gi|290977021|ref|XP_002671237.1|;gi|284084804|gb|EFC38493.1|	gi|290977021|ref|XP_002671237.1|;gi|284084804|gb|EFC38493.1|	>gi|290977021|ref|XP_002671237.1| hypothetical protein NAEGRDRAFT_59498 [Naegleria gruberi strain NEG-M];>gi|284084804|gb|EFC38493.1| hypothetical protein NAEGRDRAFT_59498 [Naegleria gruberi]
24.0651	24.0269	24.1222	24.466	23.8046	23.6963	3	3					3	3	3	7.1	7.1	7.1	66.197	0	6.8273	103650000	13	24.0651	23.8046	0.834777	0.260538	0.124587	0.856546	0.0824553	0.240988	gi|290973021|ref|XP_002669248.1|;gi|284082793|gb|EFC36504.1|	gi|290973021|ref|XP_002669248.1|;gi|284082793|gb|EFC36504.1|	>gi|290973021|ref|XP_002669248.1| predicted protein [Naegleria gruberi strain NEG-M];>gi|284082793|gb|EFC36504.1| predicted protein [Naegleria gruberi]
23.7301	23.3794	24.0428	23.4753	23.4701	23.377	3	3					3	3	3	7.3	7.3	7.3	55.037	0	7.5526	74209000	7	23.7301	23.4701	0.83507	0.260031	0.64298	0.478398	0.276622	0.94012	gi|291002091|ref|XP_002683612.1|;gi|284097241|gb|EFC50868.1|	gi|291002091|ref|XP_002683612.1|;gi|284097241|gb|EFC50868.1|	>gi|291002091|ref|XP_002683612.1| predicted protein [Naegleria gruberi strain NEG-M];>gi|284097241|gb|EFC50868.1| predicted protein [Naegleria gruberi]
30.9117	30.9077	30.7624	30.7038	30.5801	30.6481	3	3					21	21	21	75.9	75.9	75.9	45.196	0	97.995	10700000000	136	30.9077	30.6481	0.835335	0.259573	1.62922	0.381846	0.216592	1.34732	gi|290994358|ref|XP_002679799.1|;gi|284093417|gb|EFC47055.1|	gi|290994358|ref|XP_002679799.1|;gi|284093417|gb|EFC47055.1|	>gi|290994358|ref|XP_002679799.1| predicted protein [Naegleria gruberi strain NEG-M];>gi|284093417|gb|EFC47055.1| predicted protein [Naegleria gruberi]
29.7728	29.9635	29.4413	29.5044	29.5723	29.5133	3	3					25	25	25	26.1	26.1	26.1	132.31	0	142.63	4808200000	163	29.7728	29.5133	0.835405	0.259453	0.56452	0.555141	0.195812	0.770777	gi|290978302|ref|XP_002671875.1|;gi|284085447|gb|EFC39131.1|	gi|290978302|ref|XP_002671875.1|;gi|284085447|gb|EFC39131.1|	>gi|290978302|ref|XP_002671875.1| predicted protein [Naegleria gruberi strain NEG-M];>gi|284085447|gb|EFC39131.1| predicted protein [Naegleria gruberi]
28.7765	28.8555	28.3489	28.5932	28.4131	28.5175	3	3					15	15	15	33.8	33.8	33.8	64.357	0	82.479	2371500000	86	28.7765	28.5175	0.835653	0.259024	0.387194	0.660393	0.152388	0.573342	gi|291001505|ref|XP_002683319.1|;gi|284096948|gb|EFC50575.1|	gi|291001505|ref|XP_002683319.1|;gi|284096948|gb|EFC50575.1|	>gi|291001505|ref|XP_002683319.1| predicted protein [Naegleria gruberi strain NEG-M];>gi|284096948|gb|EFC50575.1| predicted protein [Naegleria gruberi]
25.185	25.8718	25.359	25.7972	25.1	24.9463	3	3					4	4	4	14.7	14.7	14.7	62.865	0	10.057	259800000	12	25.359	25.1	0.835669	0.258997	0.223596	0.739239	0.190786	0.440392	gi|290983369|ref|XP_002674401.1|;gi|284087991|gb|EFC41657.1|	gi|290983369|ref|XP_002674401.1|;gi|284087991|gb|EFC41657.1|	>gi|290983369|ref|XP_002674401.1| predicted protein [Naegleria gruberi strain NEG-M];>gi|284087991|gb|EFC41657.1| predicted protein [Naegleria gruberi]
NaN	22.7934	NaN	22.4279	22.6412	NaN	1	2					2	2	2	9.5	9.5	9.5	40.561	0	4.5004	28630000	6	22.7934	22.5345	0.835774	0.258816	0	0.954219	0.258817	0	gi|290988500|ref|XP_002676949.1|;gi|284090554|gb|EFC44205.1|	gi|290988500|ref|XP_002676949.1|;gi|284090554|gb|EFC44205.1|	>gi|290988500|ref|XP_002676949.1| predicted protein [Naegleria gruberi strain NEG-M];>gi|284090554|gb|EFC44205.1| predicted protein [Naegleria gruberi]
25.0259	25.0235	24.8026	25.3855	24.583	24.7661	3	3					4	4	4	9.3	9.3	9.3	87.191	0	16.656	191320000	11	25.0235	24.7661	0.836593	0.257402	0.0530662	0.94025	0.0391204	0.110561	gi|290998471|ref|XP_002681804.1|;gi|284095429|gb|EFC49060.1|	gi|290998471|ref|XP_002681804.1|;gi|284095429|gb|EFC49060.1|	>gi|290998471|ref|XP_002681804.1| eukaryotic elongation factor 1 alpha family protein [Naegleria gruberi strain NEG-M];>gi|284095429|gb|EFC49060.1| eukaryotic elongation factor 1 alpha family protein [Naegleria gruberi]
29.0986	29.3464	28.7875	28.8413	28.6307	28.9821	3	3					17	17	17	55	55	55	57.687	0	73.563	3046000000	91	29.0986	28.8413	0.836656	0.257294	0.608383	0.503584	0.259464	0.890884	gi|290994250|ref|XP_002679745.1|;gi|284093363|gb|EFC47001.1|	gi|290994250|ref|XP_002679745.1|;gi|284093363|gb|EFC47001.1|	>gi|290994250|ref|XP_002679745.1| hypothetical protein NAEGRDRAFT_57439 [Naegleria gruberi strain NEG-M];>gi|284093363|gb|EFC47001.1| hypothetical protein NAEGRDRAFT_57439 [Naegleria gruberi]
24.2605	23.7596	24.4341	24.0036	NaN	NaN	3	1					3	3	3	8.5	8.5	8.5	72.831	0	7.1117	90279000	9	24.2605	24.0036	0.836891	0.256889	0	0.992646	0.147798	0	gi|290974687|ref|XP_002670076.1|;gi|284083631|gb|EFC37332.1|	gi|290974687|ref|XP_002670076.1|;gi|284083631|gb|EFC37332.1|	>gi|290974687|ref|XP_002670076.1| predicted protein [Naegleria gruberi strain NEG-M];>gi|284083631|gb|EFC37332.1| predicted protein [Naegleria gruberi]
25.7504	25.1725	26.2109	25.1944	25.5698	25.494	3	3					3	3	3	13.2	13.2	13.2	55.56	0	17.172	302250000	11	25.7504	25.494	0.837207	0.256344	0.381598	0.588568	0.291876	0.692426	gi|290997285|ref|XP_002681212.1|;gi|284094835|gb|EFC48468.1|	gi|290997285|ref|XP_002681212.1|;gi|284094835|gb|EFC48468.1|	>gi|290997285|ref|XP_002681212.1| beta-amylase [Naegleria gruberi strain NEG-M];>gi|284094835|gb|EFC48468.1| beta-amylase [Naegleria gruberi]
24.7077	24.4634	23.9195	24.3268	24.0023	24.2089	3	3					4	4	4	10.5	10.5	10.5	53.471	0	8.4625	123250000	14	24.4634	24.2089	0.838276	0.254503	0.29716	0.686962	0.184228	0.524109	gi|290986815|ref|XP_002676119.1|;gi|284089719|gb|EFC43375.1|	gi|290986815|ref|XP_002676119.1|;gi|284089719|gb|EFC43375.1|	>gi|290986815|ref|XP_002676119.1| Beta-lactamase [Naegleria gruberi strain NEG-M];>gi|284089719|gb|EFC43375.1| Beta-lactamase [Naegleria gruberi]
24.436	24.6801	24.9516	24.4259	24.3817	24.8512	3	3					2	2	2	27.9	27.9	27.9	14.889	0	9.6575	153420000	12	24.6801	24.4259	0.838442	0.254217	0.256686	0.738841	0.136299	0.438057	gi|290972716|ref|XP_002669097.1|;gi|284082639|gb|EFC36353.1|	gi|290972716|ref|XP_002669097.1|;gi|284082639|gb|EFC36353.1|	>gi|290972716|ref|XP_002669097.1| predicted protein [Naegleria gruberi strain NEG-M];>gi|284082639|gb|EFC36353.1| predicted protein [Naegleria gruberi]
26.8812	27.1542	26.4947	26.6274	26.2661	26.7498	3	3					2	2	2	28.6	28.6	28.6	13.222	0	33.198	646780000	12	26.8812	26.6274	0.838686	0.253798	0.543872	0.512246	0.295592	0.868942	gi|290994975|ref|XP_002680107.1|;gi|284093726|gb|EFC47363.1|	gi|290994975|ref|XP_002680107.1|;gi|284093726|gb|EFC47363.1|	>gi|290994975|ref|XP_002680107.1| ferredoxin [Naegleria gruberi strain NEG-M];>gi|284093726|gb|EFC47363.1| ferredoxin [Naegleria gruberi]
27.0249	27.0227	26.6849	26.7701	26.5066	27.1789	3	3					5	5	5	7.9	7.9	7.9	79.537	0	18.127	733260000	30	27.0227	26.7701	0.839383	0.252598	0.152522	0.830034	0.0922667	0.283131	gi|290985016|ref|XP_002675222.1|;gi|284088817|gb|EFC42478.1|	gi|290985016|ref|XP_002675222.1|;gi|284088817|gb|EFC42478.1|	>gi|290985016|ref|XP_002675222.1| predicted protein [Naegleria gruberi strain NEG-M];>gi|284088817|gb|EFC42478.1| predicted protein [Naegleria gruberi]
24.6367	24.8615	24.3801	24.3841	24.2123	24.5424	3	3					3	3	3	42.3	42.3	42.3	11.499	0	8.9729	141090000	12	24.6367	24.3841	0.839404	0.252563	0.662418	0.496524	0.246501	0.917696	gi|291001601|ref|XP_002683367.1|;gi|284096996|gb|EFC50623.1|	gi|291001601|ref|XP_002683367.1|;gi|284096996|gb|EFC50623.1|	>gi|291001601|ref|XP_002683367.1| predicted protein [Naegleria gruberi strain NEG-M];>gi|284096996|gb|EFC50623.1| predicted protein [Naegleria gruberi]
28.8593	28.7663	28.451	28.6291	28.4683	28.5138	3	3					11	11	11	43.6	43.6	43.6	39.001	0	51.116	2445700000	68	28.7663	28.5138	0.839437	0.252506	0.513303	0.601078	0.15512	0.667192	gi|290976969|ref|XP_002671211.1|;gi|284084778|gb|EFC38467.1|	gi|290976969|ref|XP_002671211.1|;gi|284084778|gb|EFC38467.1|	>gi|290976969|ref|XP_002671211.1| predicted protein [Naegleria gruberi strain NEG-M];>gi|284084778|gb|EFC38467.1| predicted protein [Naegleria gruberi]
28.3221	28.3247	27.9136	28.0697	28.021	28.2274	3	3					16	16	16	68.1	68.1	68.1	44.146	0	79.39	1760700000	88	28.3221	28.0697	0.839477	0.252438	0.208297	0.80989	0.0807864	0.322994	gi|291000402|ref|XP_002682768.1|;gi|284096396|gb|EFC50024.1|	gi|291000402|ref|XP_002682768.1|;gi|284096396|gb|EFC50024.1|	>gi|291000402|ref|XP_002682768.1| hypothetical protein NAEGRDRAFT_77992 [Naegleria gruberi strain NEG-M];>gi|284096396|gb|EFC50024.1| hypothetical protein NAEGRDRAFT_77992 [Naegleria gruberi]
30.7899	30.881	30.6385	30.4779	30.5375	30.6315	3	3					14	14	14	53.6	53.6	53.6	38.726	0	114.02	10156000000	96	30.7899	30.5375	0.839484	0.252426	1.23955	0.402438	0.220836	1.2024	gi|290980982|ref|XP_002673210.1|;gi|284086792|gb|EFC40466.1|	gi|290980982|ref|XP_002673210.1|;gi|284086792|gb|EFC40466.1|	>gi|290980982|ref|XP_002673210.1| predicted protein [Naegleria gruberi strain NEG-M];>gi|284086792|gb|EFC40466.1| predicted protein [Naegleria gruberi]
24.8259	24.9956	24.7469	24.7686	24.4892	24.5735	3	3					3	3	3	15.9	15.9	15.9	27.958	0	16.165	164100000	10	24.8259	24.5735	0.839503	0.252392	1.04374	0.411185	0.245732	1.16685	gi|290987696|ref|XP_002676558.1|;gi|284090161|gb|EFC43814.1|	gi|290987696|ref|XP_002676558.1|;gi|284090161|gb|EFC43814.1|	>gi|290987696|ref|XP_002676558.1| predicted protein [Naegleria gruberi strain NEG-M];>gi|284090161|gb|EFC43814.1| predicted protein [Naegleria gruberi]
26.8721	26.8717	27.0473	26.5888	26.62	26.6558	3	3					5	5	5	28.2	28.2	28.2	30.672	0	30.879	666080000	24	26.8721	26.62	0.839698	0.252058	2.13005	0.288842	0.308831	1.91128	gi|290988193|ref|XP_002676806.1|;gi|284090410|gb|EFC44062.1|	gi|290988193|ref|XP_002676806.1|;gi|284090410|gb|EFC44062.1|	>gi|290988193|ref|XP_002676806.1| predicted protein [Naegleria gruberi strain NEG-M];>gi|284090410|gb|EFC44062.1| predicted protein [Naegleria gruberi]
25.9715	26.0708	25.9702	25.5957	25.7198	25.8685	3	3					4	4	4	8.4	8.4	8.4	101.46	0	14.658	359600000	8	25.9715	25.7198	0.839904	0.251703	1.49338	0.366007	0.27619	1.4879	gi|290991380|ref|XP_002678313.1|;gi|284091925|gb|EFC45569.1|	gi|290991380|ref|XP_002678313.1|;gi|284091925|gb|EFC45569.1|	>gi|290991380|ref|XP_002678313.1| predicted protein [Naegleria gruberi strain NEG-M];>gi|284091925|gb|EFC45569.1| predicted protein [Naegleria gruberi]
28.2155	28.2293	28.0569	27.8965	27.9641	28.0432	3	3					8	8	8	69.5	69.5	69.5	20.045	0	35.485	1650600000	40	28.2155	27.9641	0.840092	0.251381	1.3379	0.410076	0.199303	1.17454	gi|290974263|ref|XP_002669865.1|;gi|284083418|gb|EFC37121.1|	gi|290974263|ref|XP_002669865.1|;gi|284083418|gb|EFC37121.1|	>gi|290974263|ref|XP_002669865.1| predicted protein [Naegleria gruberi strain NEG-M];>gi|284083418|gb|EFC37121.1| predicted protein [Naegleria gruberi]
25.8364	25.2592	25.0377	25.0083	24.941	25.1774	3	3					2	2	2	25.6	25.6	25.6	14.177	0	10.645	233140000	12	25.2592	25.0083	0.840334	0.250965	0.605781	0.471876	0.335539	0.963518	gi|290994088|ref|XP_002679664.1|;gi|284093282|gb|EFC46920.1|	gi|290994088|ref|XP_002679664.1|;gi|284093282|gb|EFC46920.1|	>gi|290994088|ref|XP_002679664.1| predicted protein [Naegleria gruberi strain NEG-M];>gi|284093282|gb|EFC46920.1| predicted protein [Naegleria gruberi]
25.1027	25.0632	24.7046	24.9044	24.3331	24.8129	3	3					5	5	5	14.8	14.8	14.8	61.53	0	14.914	175620000	22	25.0632	24.8129	0.840716	0.250309	0.556418	0.516936	0.273361	0.860258	gi|290977001|ref|XP_002671227.1|;gi|284084794|gb|EFC38483.1|	gi|290977001|ref|XP_002671227.1|;gi|284084794|gb|EFC38483.1|	>gi|290977001|ref|XP_002671227.1| predicted protein [Naegleria gruberi strain NEG-M];>gi|284084794|gb|EFC38483.1| predicted protein [Naegleria gruberi]
28.8755	28.4964	28.7445	28.6135	28.0435	28.4945	3	3					5	5	5	38.3	38.3	38.3	18.866	0	39.56	2309900000	25	28.7445	28.4945	0.840923	0.249954	0.712907	0.441317	0.321615	1.05065	gi|290985152|ref|XP_002675290.1|;gi|284088885|gb|EFC42546.1|	gi|290985152|ref|XP_002675290.1|;gi|284088885|gb|EFC42546.1|	>gi|290985152|ref|XP_002675290.1| steroid membrane binding protein [Naegleria gruberi strain NEG-M];>gi|284088885|gb|EFC42546.1| steroid membrane binding protein [Naegleria gruberi]
28.6613	28.8012	28.6441	28.5807	28.412	28.4116	3	3					19	19	19	37.3	37.3	37.3	81.437	0	78.524	2366700000	78	28.6613	28.412	0.841303	0.249302	1.44731	0.386615	0.234083	1.33648	gi|290990117|ref|XP_002677683.1|;gi|284091292|gb|EFC44939.1|	gi|290990117|ref|XP_002677683.1|;gi|284091292|gb|EFC44939.1|	>gi|290990117|ref|XP_002677683.1| mitochondrial elongation factor EfG [Naegleria gruberi strain NEG-M];>gi|284091292|gb|EFC44939.1| mitochondrial elongation factor EfG [Naegleria gruberi]
26.4217	26.3908	25.9338	26.1416	25.7639	26.432	3	3					3	3	3	24.4	24.4	24.4	13.645	0	8.6894	455480000	9	26.3908	26.1416	0.841368	0.249191	0.211784	0.767288	0.13627	0.38983	gi|290988243|ref|XP_002676831.1|;gi|284090435|gb|EFC44087.1|	gi|290988243|ref|XP_002676831.1|;gi|284090435|gb|EFC44087.1|	>gi|290988243|ref|XP_002676831.1| predicted protein [Naegleria gruberi strain NEG-M];>gi|284090435|gb|EFC44087.1| predicted protein [Naegleria gruberi]
23.9384	23.7533	23.9662	23.433	24.4909	23.6893	3	3					3	3	3	16.8	16.8	16.8	25.131	0	7.2115	93058000	10	23.9384	23.6893	0.84144	0.249067	0.0151581	0.987076	0.0148951	0.0350023	gi|290988428|ref|XP_002676923.1|;gi|284090528|gb|EFC44179.1|	gi|290988428|ref|XP_002676923.1|;gi|284090528|gb|EFC44179.1|	>gi|290988428|ref|XP_002676923.1| predicted protein [Naegleria gruberi strain NEG-M];>gi|284090528|gb|EFC44179.1| predicted protein [Naegleria gruberi]
24.7513	25.2149	25.365	24.9661	24.9058	25.1152	3	3					1	1	1	3.6	3.6	3.6	37.515	0.0034774	2.6292	206360000	8	25.2149	24.9661	0.841594	0.248804	0.230774	0.767912	0.114712	0.388976	gi|290985331|ref|XP_002675379.1|;gi|284088975|gb|EFC42635.1|	gi|290985331|ref|XP_002675379.1|;gi|284088975|gb|EFC42635.1|	>gi|290985331|ref|XP_002675379.1| predicted protein [Naegleria gruberi strain NEG-M];>gi|284088975|gb|EFC42635.1| predicted protein [Naegleria gruberi]
26.9783	27.2469	27.2577	26.9352	27.104	26.9983	3	3					15	15	15	41.5	41.5	41.5	54.756	0	37.245	843180000	44	27.2469	26.9983	0.841716	0.248594	0.645975	0.574982	0.148471	0.728406	gi|290980330|ref|XP_002672885.1|;gi|284086465|gb|EFC40141.1|	gi|290980330|ref|XP_002672885.1|;gi|284086465|gb|EFC40141.1|	>gi|290980330|ref|XP_002672885.1| predicted protein [Naegleria gruberi strain NEG-M];>gi|284086465|gb|EFC40141.1| predicted protein [Naegleria gruberi]
30.0093	30.0456	29.9283	29.7609	29.4563	29.9191	3	3					10	10	10	39.6	39.6	39.6	29.433	0	57.679	5731800000	61	30.0093	29.7609	0.841824	0.248409	0.942053	0.41009	0.282293	1.17542	gi|290984759|ref|XP_002675094.1|;gi|284088688|gb|EFC42350.1|	gi|290984759|ref|XP_002675094.1|;gi|284088688|gb|EFC42350.1|	>gi|290984759|ref|XP_002675094.1| predicted protein [Naegleria gruberi strain NEG-M];>gi|284088688|gb|EFC42350.1| predicted protein [Naegleria gruberi]
27.0525	27.0967	26.576	26.706	26.8042	26.828	3	3					15	15	15	20.7	20.7	20.7	89.312	0	44.981	719480000	49	27.0525	26.8042	0.841871	0.248329	0.307982	0.715061	0.129028	0.476451	gi|290973641|ref|XP_002669556.1|;gi|284083105|gb|EFC36812.1|	gi|290973641|ref|XP_002669556.1|;gi|284083105|gb|EFC36812.1|	>gi|290973641|ref|XP_002669556.1| Pumilio/Puf RNA-binding protein [Naegleria gruberi strain NEG-M];>gi|284083105|gb|EFC36812.1| Pumilio/Puf RNA-binding protein [Naegleria gruberi]
25.7054	25.9865	NaN	25.5716	NaN	25.6242	2	2					2	2	2	3.8	3.8	3.8	49.636	0.0034983	2.693	287900000	8	25.846	25.5979	0.842015	0.248083	0.648037	0.496687	0.248083	1.02095	gi|290993001|ref|XP_002679122.1|;gi|284092737|gb|EFC46378.1|	gi|290993001|ref|XP_002679122.1|;gi|284092737|gb|EFC46378.1|	>gi|290993001|ref|XP_002679122.1| predicted protein [Naegleria gruberi strain NEG-M];>gi|284092737|gb|EFC46378.1| predicted protein [Naegleria gruberi]
27.2639	27.2282	27.0253	27.0235	26.9232	26.9804	3	3					10	10	10	54.6	54.6	54.6	23.925	0	35.567	834580000	44	27.2282	26.9804	0.842195	0.247774	1.15964	0.428269	0.196761	1.09441	gi|290996712|ref|XP_002680926.1|;gi|284094548|gb|EFC48182.1|	gi|290996712|ref|XP_002680926.1|;gi|284094548|gb|EFC48182.1|	>gi|290996712|ref|XP_002680926.1| predicted protein [Naegleria gruberi strain NEG-M];>gi|284094548|gb|EFC48182.1| predicted protein [Naegleria gruberi]
24.0069	23.8389	23.5979	23.5919	23.471	23.9842	3	3					4	4	4	16.4	16.4	16.4	39.262	0	7.621	83209000	11	23.8389	23.5919	0.842653	0.24699	0.271458	0.732824	0.132219	0.447976	gi|290978900|ref|XP_002672173.1|;gi|284085747|gb|EFC39429.1|	gi|290978900|ref|XP_002672173.1|;gi|284085747|gb|EFC39429.1|	>gi|290978900|ref|XP_002672173.1| asparaginase family protein [Naegleria gruberi strain NEG-M];>gi|284085747|gb|EFC39429.1| asparaginase family protein [Naegleria gruberi]
23.7855	23.9213	23.5728	23.3268	23.5387	23.5896	3	3					2	1	1	2.2	1.4	1.4	94.765	0.00081345	3.5845	76958000	11	23.7855	23.5387	0.842796	0.246744	0.995558	0.401052	0.274815	1.19765	gi|290998902|ref|XP_002682019.1|;gi|284095645|gb|EFC49275.1|	gi|290998902|ref|XP_002682019.1|;gi|284095645|gb|EFC49275.1|	>gi|290998902|ref|XP_002682019.1| septin [Naegleria gruberi strain NEG-M];>gi|284095645|gb|EFC49275.1| septin [Naegleria gruberi]
NaN	NaN	24.3907	NaN	24.1444	NaN	1	1					4	4	4	8	8	8	96.29	0	6.7623	96667000	7	24.3907	24.1444	0.843017	0.246367	0	0.98658	0.246367	0	gi|290977272|ref|XP_002671362.1|;gi|284084930|gb|EFC38618.1|	gi|290977272|ref|XP_002671362.1|;gi|284084930|gb|EFC38618.1|	>gi|290977272|ref|XP_002671362.1| predicted protein [Naegleria gruberi strain NEG-M];>gi|284084930|gb|EFC38618.1| predicted protein [Naegleria gruberi]
25.9023	25.6393	25.6422	25.3959	25.3695	25.6094	3	3					9	9	9	20.1	20.1	20.1	76.124	0	28.954	295480000	28	25.6422	25.3959	0.843037	0.246332	1.0967	0.390826	0.269709	1.25077	gi|290985704|ref|XP_002675565.1|;gi|284089162|gb|EFC42821.1|	gi|290985704|ref|XP_002675565.1|;gi|284089162|gb|EFC42821.1|	>gi|290985704|ref|XP_002675565.1| predicted protein [Naegleria gruberi strain NEG-M];>gi|284089162|gb|EFC42821.1| predicted protein [Naegleria gruberi]
25.6153	25.8714	25.9037	25.8867	25.6256	25.3876	3	3					6	6	6	9	9	9	81.87	0	11.354	324720000	13	25.8714	25.6256	0.843347	0.245802	0.406708	0.645859	0.163535	0.604382	gi|290999585|ref|XP_002682360.1|;gi|284095987|gb|EFC49616.1|	gi|290999585|ref|XP_002682360.1|;gi|284095987|gb|EFC49616.1|	>gi|290999585|ref|XP_002682360.1| RNA recognition motif-containing protein [Naegleria gruberi strain NEG-M];>gi|284095987|gb|EFC49616.1| RNA recognition motif-containing protein [Naegleria gruberi]
26.0983	26.1526	25.987	25.8537	25.959	25.7922	3	3					4	4	4	37.4	37.4	37.4	19.136	0	14.667	400930000	26	26.0983	25.8537	0.844054	0.244593	1.42533	0.389183	0.210977	1.24925	gi|290987529|ref|XP_002676475.1|;gi|284090077|gb|EFC43731.1|	gi|290987529|ref|XP_002676475.1|;gi|284090077|gb|EFC43731.1|	>gi|290987529|ref|XP_002676475.1| predicted protein, partial [Naegleria gruberi strain NEG-M];>gi|284090077|gb|EFC43731.1| predicted protein, partial [Naegleria gruberi]
26.5187	25.9607	25.62	25.7164	25.5908	25.799	3	3					2	2	2	15.6	15.6	15.6	14.072	0	5.0913	366500000	7	25.9607	25.7164	0.844183	0.244373	0.544309	0.501563	0.331101	0.897684	gi|290987928|ref|XP_002676674.1|;gi|284090277|gb|EFC43930.1|	gi|290987928|ref|XP_002676674.1|;gi|284090277|gb|EFC43930.1|	>gi|290987928|ref|XP_002676674.1| predicted protein, partial [Naegleria gruberi strain NEG-M];>gi|284090277|gb|EFC43930.1| predicted protein, partial [Naegleria gruberi]
25.3331	24.7979	25.9421	25.0891	25.6397	24.6761	3	3					5	5	5	32.9	32.9	32.9	28.856	0	18.006	248640000	14	25.3331	25.0891	0.844401	0.243999	0.198064	0.750368	0.222759	0.418221	gi|291000176|ref|XP_002682655.1|;gi|284096283|gb|EFC49911.1|	gi|291000176|ref|XP_002682655.1|;gi|284096283|gb|EFC49911.1|	>gi|291000176|ref|XP_002682655.1| predicted protein [Naegleria gruberi strain NEG-M];>gi|284096283|gb|EFC49911.1| predicted protein [Naegleria gruberi]
26.2226	26.2801	26.4927	26.0373	26.0117	26.0914	3	3					4	4	4	21.8	21.8	21.8	27.769	0	11.448	446000000	16	26.2801	26.0373	0.845104	0.2428	1.53861	0.346841	0.284992	1.53702	gi|290986839|ref|XP_002676131.1|;gi|284089731|gb|EFC43387.1|	gi|290986839|ref|XP_002676131.1|;gi|284089731|gb|EFC43387.1|	>gi|290986839|ref|XP_002676131.1| predicted protein, partial [Naegleria gruberi strain NEG-M];>gi|284089731|gb|EFC43387.1| predicted protein, partial [Naegleria gruberi]
26.8737	26.3807	26.8434	26.6006	26.4227	26.8467	3	3					6	6	6	18.1	18.1	18.1	57.666	0	28.544	625470000	27	26.8434	26.6006	0.845112	0.242785	0.139402	0.847341	0.0758959	0.251808	gi|290977212|ref|XP_002671332.1|;gi|284084900|gb|EFC38588.1|	gi|290977212|ref|XP_002671332.1|;gi|284084900|gb|EFC38588.1|	>gi|290977212|ref|XP_002671332.1| predicted protein [Naegleria gruberi strain NEG-M];>gi|284084900|gb|EFC38588.1| predicted protein [Naegleria gruberi]
29.9803	29.7437	29.3335	29.5011	29.4701	29.5199	3	3					11	11	11	55.8	55.8	55.8	21.672	0	82.499	4943000000	85	29.7437	29.5011	0.845173	0.242682	0.425555	0.609697	0.188856	0.652357	gi|290976879|ref|XP_002671166.1|;gi|284084733|gb|EFC38422.1|	gi|290976879|ref|XP_002671166.1|;gi|284084733|gb|EFC38422.1|	>gi|290976879|ref|XP_002671166.1| predicted protein [Naegleria gruberi strain NEG-M];>gi|284084733|gb|EFC38422.1| predicted protein [Naegleria gruberi]
23.4741	23.1907	23.9736	NaN	NaN	23.232	3	1					3	3	3	15.7	15.7	15.7	39.631	0	7.9569	63796000	6	23.4741	23.232	0.84553	0.242073	0	0.924177	0.314126	0	gi|290999565|ref|XP_002682350.1|;gi|284095977|gb|EFC49606.1|	gi|290999565|ref|XP_002682350.1|;gi|284095977|gb|EFC49606.1|	>gi|290999565|ref|XP_002682350.1| predicted protein [Naegleria gruberi strain NEG-M];>gi|284095977|gb|EFC49606.1| predicted protein [Naegleria gruberi]
24.1504	23.7836	23.5544	23.6264	23.4541	23.5416	3	3					4	4	4	12.3	12.3	12.3	68.482	0	6.1308	82253000	8	23.7836	23.5416	0.845568	0.242008	0.732727	0.449977	0.288722	1.02912	gi|290991969|ref|XP_002678607.1|;gi|284092220|gb|EFC45863.1|	gi|290991969|ref|XP_002678607.1|;gi|284092220|gb|EFC45863.1|	>gi|290991969|ref|XP_002678607.1| predicted protein [Naegleria gruberi strain NEG-M];>gi|284092220|gb|EFC45863.1| predicted protein [Naegleria gruberi]
27.2353	27.0474	26.7416	26.8908	26.731	26.8055	3	3					8	8	8	44.9	44.9	44.9	21.281	0	29.324	749620000	29	27.0474	26.8055	0.845638	0.241888	0.588131	0.54862	0.19899	0.792579	gi|290973764|ref|XP_002669617.1|;gi|284083167|gb|EFC36873.1|	gi|290973764|ref|XP_002669617.1|;gi|284083167|gb|EFC36873.1|	>gi|290973764|ref|XP_002669617.1| predicted protein [Naegleria gruberi strain NEG-M];>gi|284083167|gb|EFC36873.1| predicted protein [Naegleria gruberi]
24.5183	24.9769	23.857	24.2765	24.189	24.3675	3	3					7	7	7	32.6	32.6	32.6	49.252	0	16.259	129180000	14	24.5183	24.2765	0.845687	0.241804	0.202893	0.758121	0.173077	0.40334	gi|291000200|ref|XP_002682667.1|;gi|284096295|gb|EFC49923.1|	gi|291000200|ref|XP_002682667.1|;gi|284096295|gb|EFC49923.1|	>gi|291000200|ref|XP_002682667.1| predicted protein [Naegleria gruberi strain NEG-M];>gi|284096295|gb|EFC49923.1| predicted protein [Naegleria gruberi]
24.472	24.7162	23.9662	24.1392	24.2305	24.3177	3	3					3	3	3	12.4	12.4	12.4	31.776	0	7.4499	123680000	23	24.472	24.2305	0.845896	0.241447	0.275557	0.71487	0.155644	0.476314	gi|290996768|ref|XP_002680954.1|;gi|284094576|gb|EFC48210.1|	gi|290996768|ref|XP_002680954.1|;gi|284094576|gb|EFC48210.1|	>gi|290996768|ref|XP_002680954.1| predicted protein [Naegleria gruberi strain NEG-M];>gi|284094576|gb|EFC48210.1| predicted protein [Naegleria gruberi]
31.1019	30.7849	30.1308	30.5436	30.3049	30.7102	3	3					11	11	11	53.1	53.1	53.1	28.951	0	53.984	9886600000	50	30.7849	30.5436	0.846	0.24127	0.189267	0.774337	0.152955	0.373808	gi|290975544|ref|XP_002670502.1|;gi|284084062|gb|EFC37758.1|	gi|290975544|ref|XP_002670502.1|;gi|284084062|gb|EFC37758.1|	>gi|290975544|ref|XP_002670502.1| predicted protein [Naegleria gruberi strain NEG-M];>gi|284084062|gb|EFC37758.1| predicted protein [Naegleria gruberi]
29.4237	29.5853	29.638	29.236	29.3443	29.4104	3	3					6	6	6	28	28	28	38.907	0	187.4	4283500000	41	29.5853	29.3443	0.846112	0.241079	1.25134	0.401894	0.218805	1.20167	gi|290997496|ref|XP_002681317.1|;gi|284094941|gb|EFC48573.1|	gi|290997496|ref|XP_002681317.1|;gi|284094941|gb|EFC48573.1|	>gi|290997496|ref|XP_002681317.1| cysteine protease [Naegleria gruberi strain NEG-M];>gi|284094941|gb|EFC48573.1| cysteine protease [Naegleria gruberi]
NaN	24.6026	NaN	24.5824	24.3618	24.1837	1	3					3	3	3	12.4	12.4	12.4	46.693	0	6.379	92621000	6	24.6026	24.3618	0.846247	0.240849	0	0.948891	0.226688	0	gi|290990181|ref|XP_002677715.1|;gi|284091324|gb|EFC44971.1|	gi|290990181|ref|XP_002677715.1|;gi|284091324|gb|EFC44971.1|	>gi|290990181|ref|XP_002677715.1| predicted protein [Naegleria gruberi strain NEG-M];>gi|284091324|gb|EFC44971.1| predicted protein [Naegleria gruberi]
28.9402	28.9943	28.5685	28.6998	28.747	28.6749	3	3					7	7	7	61.6	61.6	61.6	14.655	0	20.762	2661900000	40	28.9402	28.6998	0.846494	0.240429	0.396512	0.679116	0.127101	0.539726	gi|290983662|ref|XP_002674547.1|;gi|284088138|gb|EFC41803.1|	gi|290983662|ref|XP_002674547.1|;gi|284088138|gb|EFC41803.1|	>gi|290983662|ref|XP_002674547.1| predicted protein [Naegleria gruberi strain NEG-M];>gi|284088138|gb|EFC41803.1| predicted protein [Naegleria gruberi]
29.7606	29.6451	29.3054	29.253	29.4054	29.421	3	3					26	26	26	51.5	51.5	51.5	72.624	0	114.18	4399700000	115	29.6451	29.4054	0.846913	0.239714	0.648598	0.516603	0.210594	0.853472	gi|290984633|ref|XP_002675031.1|;gi|284088625|gb|EFC42287.1|	gi|290984633|ref|XP_002675031.1|;gi|284088625|gb|EFC42287.1|	>gi|290984633|ref|XP_002675031.1| predicted protein [Naegleria gruberi strain NEG-M];>gi|284088625|gb|EFC42287.1| predicted protein [Naegleria gruberi]
24.6356	24.8899	24.2374	24.2368	24.3962	24.4791	3	3					6	6	6	11.5	11.5	11.5	77.105	0	15.702	135170000	18	24.6356	24.3962	0.847107	0.239384	0.462279	0.577139	0.216929	0.716522	gi|290982855|ref|XP_002674145.1|;gi|284087733|gb|EFC41401.1|	gi|290982855|ref|XP_002674145.1|;gi|284087733|gb|EFC41401.1|	>gi|290982855|ref|XP_002674145.1| predicted protein [Naegleria gruberi strain NEG-M];>gi|284087733|gb|EFC41401.1| predicted protein [Naegleria gruberi]
23.9108	24.568	24.2281	23.9888	23.8889	24.0917	3	3					7	7	7	6.5	6.5	6.5	192.59	0	15.722	107420000	11	24.2281	23.9888	0.847132	0.239342	0.547544	0.532384	0.245841	0.823338	gi|290994454|ref|XP_002679847.1|;gi|284093465|gb|EFC47103.1|	gi|290994454|ref|XP_002679847.1|;gi|284093465|gb|EFC47103.1|	>gi|290994454|ref|XP_002679847.1| nucleoporin 98-96 [Naegleria gruberi strain NEG-M];>gi|284093465|gb|EFC47103.1| nucleoporin 98-96 [Naegleria gruberi]
23.1351	23.6111	23.1786	22.94	22.8824	23.2226	3	3					4	4	4	15.9	15.9	15.9	41.402	0	10.42	55761000	14	23.1786	22.94	0.84754	0.238647	0.726719	0.450349	0.293269	1.02991	gi|290998245|ref|XP_002681691.1|;gi|284095316|gb|EFC48947.1|	gi|290998245|ref|XP_002681691.1|;gi|284095316|gb|EFC48947.1|	>gi|290998245|ref|XP_002681691.1| predicted protein [Naegleria gruberi strain NEG-M];>gi|284095316|gb|EFC48947.1| predicted protein [Naegleria gruberi]
25.8134	25.6027	25.7981	25.5605	25.3488	25.6015	3	3					3	3	3	14.3	14.3	14.3	52.928	0	14.244	307610000	11	25.7981	25.5605	0.848143	0.237621	1.06389	0.413439	0.23445	1.15172	gi|290982079|ref|XP_002673758.1|;gi|284087344|gb|EFC41014.1|	gi|290982079|ref|XP_002673758.1|;gi|284087344|gb|EFC41014.1|	>gi|290982079|ref|XP_002673758.1| predicted protein [Naegleria gruberi strain NEG-M];>gi|284087344|gb|EFC41014.1| predicted protein [Naegleria gruberi]
27.7354	27.6324	27.2166	27.3948	27.0834	27.5681	3	3					6	6	6	54	54	54	26.034	0	33.209	1090600000	24	27.6324	27.3948	0.84821	0.237507	0.349956	0.660792	0.179305	0.573372	gi|290985259|ref|XP_002675343.1|;gi|284088939|gb|EFC42599.1|	gi|290985259|ref|XP_002675343.1|;gi|284088939|gb|EFC42599.1|	>gi|290985259|ref|XP_002675343.1| eukaryotic translation initiation factor 4E [Naegleria gruberi strain NEG-M];>gi|284088939|gb|EFC42599.1| eukaryotic translation initiation factor 4E [Naegleria gruberi]
24.4044	24.0183	24.8297	24.8469	24.0875	24.1677	3	3					2	2	2	6.5	6.5	6.5	89.615	0	8.9782	133160000	9	24.4044	24.1677	0.848645	0.236767	0.0512522	0.937368	0.0501118	0.114914	gi|290994194|ref|XP_002679717.1|;gi|284093335|gb|EFC46973.1|	gi|290994194|ref|XP_002679717.1|;gi|284093335|gb|EFC46973.1|	>gi|290994194|ref|XP_002679717.1| serine/threonine protein kinase [Naegleria gruberi strain NEG-M];>gi|284093335|gb|EFC46973.1| serine/threonine protein kinase [Naegleria gruberi]
25.8917	NaN	26.1054	NaN	25.9386	25.5867	2	2					3	3	3	15.7	15.7	15.7	36.245	0	9.9044	280800000	5	25.9985	25.7626	0.849166	0.235882	0.431258	0.585806	0.235881	0.771222	gi|290992987|ref|XP_002679115.1|;gi|284092730|gb|EFC46371.1|	gi|290992987|ref|XP_002679115.1|;gi|284092730|gb|EFC46371.1|	>gi|290992987|ref|XP_002679115.1| predicted protein [Naegleria gruberi strain NEG-M];>gi|284092730|gb|EFC46371.1| predicted protein [Naegleria gruberi]
NaN	25.5696	NaN	25.8831	NaN	24.7882	1	2					2	2	2	1.3	1.3	1.3	188.72	0	3.9853	513940000	9	25.5696	25.3356	0.850254	0.234034	0	0.924972	0.234034	0	gi|290999423|ref|XP_002682279.1|;gi|284095906|gb|EFC49535.1|	gi|290999423|ref|XP_002682279.1|;gi|284095906|gb|EFC49535.1|	>gi|290999423|ref|XP_002682279.1| predicted protein [Naegleria gruberi strain NEG-M];>gi|284095906|gb|EFC49535.1| predicted protein [Naegleria gruberi]
27.9341	27.4917	27.9198	27.5731	27.6863	27.9685	3	3					8	8	8	43	43	43	35.025	0	47.874	1378700000	29	27.9198	27.6863	0.850584	0.233475	0.0736995	0.922759	0.0392265	0.136783	gi|290995035|ref|XP_002680137.1|;gi|284093756|gb|EFC47393.1|	gi|290995035|ref|XP_002680137.1|;gi|284093756|gb|EFC47393.1|	>gi|290995035|ref|XP_002680137.1| predicted protein [Naegleria gruberi strain NEG-M];>gi|284093756|gb|EFC47393.1| predicted protein [Naegleria gruberi]
25.183	24.9577	25.2156	24.9498	25.1098	24.8846	3	3					7	7	7	10.3	10.3	10.3	103.84	0	19.385	206140000	19	25.183	24.9498	0.850707	0.233265	0.582792	0.599655	0.137374	0.669722	gi|290983832|ref|XP_002674632.1|;gi|284088223|gb|EFC41888.1|	gi|290983832|ref|XP_002674632.1|;gi|284088223|gb|EFC41888.1|	>gi|290983832|ref|XP_002674632.1| predicted protein [Naegleria gruberi strain NEG-M];>gi|284088223|gb|EFC41888.1| predicted protein [Naegleria gruberi]
25.146	25.9497	25.0972	24.8354	24.913	25.2497	3	3					5	5	5	19.1	19.1	19.1	36.743	0	23.815	231050000	14	25.146	24.913	0.850844	0.233034	0.583907	0.46436	0.398262	0.985186	gi|290989511|ref|XP_002677381.1|;gi|284090988|gb|EFC44637.1|	gi|290989511|ref|XP_002677381.1|;gi|284090988|gb|EFC44637.1|	>gi|290989511|ref|XP_002677381.1| predicted protein, partial [Naegleria gruberi strain NEG-M];>gi|284090988|gb|EFC44637.1| predicted protein, partial [Naegleria gruberi]
25.7226	25.4979	24.8966	25.3582	25.1528	25.2654	3	3					8	8	8	22.9	22.9	22.9	59.791	0	25.911	255590000	22	25.4979	25.2654	0.851153	0.23251	0.169073	0.812311	0.113552	0.321114	gi|290998149|ref|XP_002681643.1|;gi|284095268|gb|EFC48899.1|	gi|290998149|ref|XP_002681643.1|;gi|284095268|gb|EFC48899.1|	>gi|290998149|ref|XP_002681643.1| apoptosis antagonizing transcription factor [Naegleria gruberi strain NEG-M];>gi|284095268|gb|EFC48899.1| apoptosis antagonizing transcription factor [Naegleria gruberi]
33.3093	33.3488	32.9583	33.0771	32.9727	33.0952	3	3					36	36	34	59.9	59.9	57.6	71.712	0	323.31	56186000000	339	33.3093	33.0771	0.851315	0.232235	0.533435	0.592296	0.157138	0.683696	gi|290972988|ref|XP_002669232.1|;gi|284082776|gb|EFC36488.1|;gi|33694258|gb|AAQ24867.1|;gi|290986153|ref|XP_002675789.1|;gi|284089387|gb|EFC43045.1|;gi|290979174|ref|XP_002672309.1|;gi|284085885|gb|EFC39565.1|;gi|290977953|ref|XP_002671701.1|;gi|290977889|ref|XP_002671669.1|;gi|284085272|gb|EFC38957.1|;gi|284085240|gb|EFC38925.1|	gi|290972988|ref|XP_002669232.1|;gi|284082776|gb|EFC36488.1|	>gi|290972988|ref|XP_002669232.1| hypothetical protein NAEGRDRAFT_56405 [Naegleria gruberi strain NEG-M];>gi|284082776|gb|EFC36488.1| hypothetical protein NAEGRDRAFT_56405 [Naegleria gruberi]
24.6383	NaN	NaN	24.7676	24.4066	24.2285	1	3					3	3	3	11.4	11.4	11.4	42.025	0	7.817	115320000	9	24.6383	24.4066	0.851645	0.231676	0	0.940325	0.170691	0	gi|290993196|ref|XP_002679219.1|;gi|284092835|gb|EFC46475.1|	gi|290993196|ref|XP_002679219.1|;gi|284092835|gb|EFC46475.1|	>gi|290993196|ref|XP_002679219.1| predicted protein [Naegleria gruberi strain NEG-M];>gi|284092835|gb|EFC46475.1| predicted protein [Naegleria gruberi]
25.1698	25.2207	NaN	NaN	NaN	24.9636	2	1					2	2	2	3.7	3.7	3.7	92.9	0	4.7606	234700000	4	25.1952	24.9636	0.85169	0.2316	0	0.94445	0.231599	0	gi|290991725|ref|XP_002678485.1|;gi|284092098|gb|EFC45741.1|	gi|290991725|ref|XP_002678485.1|;gi|284092098|gb|EFC45741.1|	>gi|290991725|ref|XP_002678485.1| abc transporter B family protein [Naegleria gruberi strain NEG-M];>gi|284092098|gb|EFC45741.1| abc transporter B family protein [Naegleria gruberi]
24.9924	25.097	24.9867	24.5078	24.8741	24.7611	3	3					4	4	4	28.6	28.6	28.6	21.643	0	13.977	181330000	18	24.9924	24.7611	0.851879	0.231279	1.2787	0.361554	0.311015	1.45283	gi|290989286|ref|XP_002677269.1|;gi|284090875|gb|EFC44525.1|	gi|290989286|ref|XP_002677269.1|;gi|284090875|gb|EFC44525.1|	>gi|290989286|ref|XP_002677269.1| predicted protein [Naegleria gruberi strain NEG-M];>gi|284090875|gb|EFC44525.1| predicted protein [Naegleria gruberi]
NaN	23.5613	NaN	NaN	23.1958	23.465	1	2					2	2	2	9.5	9.5	9.5	41.534	0.002531	2.8487	47322000	2	23.5613	23.3304	0.852126	0.230862	0	0.918917	0.230862	0	gi|291001387|ref|XP_002683260.1|;gi|284096889|gb|EFC50516.1|	gi|291001387|ref|XP_002683260.1|;gi|284096889|gb|EFC50516.1|	>gi|291001387|ref|XP_002683260.1| predicted protein [Naegleria gruberi strain NEG-M];>gi|284096889|gb|EFC50516.1| predicted protein [Naegleria gruberi]
NaN	23.2357	NaN	23.0052	NaN	NaN	1	1					2	2	2	12.7	12.7	12.7	29.271	0.0076702	2.245	17373000	3	23.2357	23.0052	0.852338	0.230503	0	1	0.230503	0	gi|290970526|ref|XP_002668163.1|;gi|284081383|gb|EFC35419.1|;gi|290981303|ref|XP_002673370.1|;gi|284086953|gb|EFC40626.1|	gi|290970526|ref|XP_002668163.1|;gi|284081383|gb|EFC35419.1|;gi|290981303|ref|XP_002673370.1|;gi|284086953|gb|EFC40626.1|	>gi|290970526|ref|XP_002668163.1| predicted protein [Naegleria gruberi strain NEG-M];>gi|284081383|gb|EFC35419.1| predicted protein [Naegleria gruberi];>gi|290981303|ref|XP_002673370.1| predicted protein [Naegleria gruberi strain NEG-M];>gi|284086953|gb|EF
22.1334	21.9884	22.1843	21.8811	21.9035	22.0369	3	3					3	3	3	7.2	7.2	7.2	64.612	0	8.4571	25360000	7	22.1334	21.9035	0.852671	0.229939	0.994048	0.496472	0.161557	0.916801	gi|290985084|ref|XP_002675256.1|;gi|284088851|gb|EFC42512.1|	gi|290985084|ref|XP_002675256.1|;gi|284088851|gb|EFC42512.1|	>gi|290985084|ref|XP_002675256.1| hypothetical protein NAEGRDRAFT_58542 [Naegleria gruberi strain NEG-M];>gi|284088851|gb|EFC42512.1| hypothetical protein NAEGRDRAFT_58542 [Naegleria gruberi]
26.4381	26.075	26.4276	26.1036	26.2775	26.1979	3	3					6	6	6	13.8	13.8	13.8	49.789	0	13.421	480570000	24	26.4276	26.1979	0.852795	0.229729	0.393287	0.686004	0.120595	0.525564	gi|11466176|ref|NP_066499.1|;gi|10444211|gb|AAG17777.1|AF288092_2	gi|11466176|ref|NP_066499.1|;gi|10444211|gb|AAG17777.1|AF288092_2	>gi|11466176|ref|NP_066499.1| ribosomal protein S7 (mitochondrion) [Naegleria gruberi];>gi|10444211|gb|AAG17777.1|AF288092_2 ribosomal protein S7 (mitochondrion) [Naegleria gruberi]
26.3106	26.2723	26.2343	25.9723	26.0427	26.2897	3	3					7	7	7	19.3	19.3	19.3	54.5	0	14.95	452850000	16	26.2723	26.0427	0.852868	0.229605	0.799607	0.516836	0.170811	0.859558	gi|290984625|ref|XP_002675027.1|;gi|284088621|gb|EFC42283.1|	gi|290984625|ref|XP_002675027.1|;gi|284088621|gb|EFC42283.1|	>gi|290984625|ref|XP_002675027.1| hypothetical protein NAEGRDRAFT_80428 [Naegleria gruberi strain NEG-M];>gi|284088621|gb|EFC42283.1| hypothetical protein NAEGRDRAFT_80428 [Naegleria gruberi]
25.4393	25.7587	25.0549	25.2101	25.0502	25.3821	3	3					5	5	5	10.9	10.9	10.9	62.903	0	8.3896	248250000	10	25.4393	25.2101	0.853136	0.229153	0.380073	0.631031	0.203454	0.62622	gi|290988750|ref|XP_002677056.1|;gi|284090661|gb|EFC44312.1|	gi|290988750|ref|XP_002677056.1|;gi|284090661|gb|EFC44312.1|	>gi|290988750|ref|XP_002677056.1| predicted protein [Naegleria gruberi strain NEG-M];>gi|284090661|gb|EFC44312.1| predicted protein [Naegleria gruberi]
27.6043	27.7645	27.816	27.176	27.5354	27.5484	3	3					7	7	7	49.8	49.8	49.8	28.294	0	46.164	1160900000	37	27.7645	27.5354	0.853202	0.22904	1.05227	0.389663	0.308326	1.29729	gi|290986254|ref|XP_002675839.1|;gi|284089438|gb|EFC43095.1|	gi|290986254|ref|XP_002675839.1|;gi|284089438|gb|EFC43095.1|	>gi|290986254|ref|XP_002675839.1| short chain dehydrogenase [Naegleria gruberi strain NEG-M];>gi|284089438|gb|EFC43095.1| short chain dehydrogenase [Naegleria gruberi]
26.1848	25.9684	26.1529	25.9242	25.9739	25.7059	3	3					6	6	6	11.5	11.5	11.5	76.488	0	12.53	396690000	14	26.1529	25.9242	0.853439	0.22864	1.03277	0.420551	0.23402	1.13377	gi|290980274|ref|XP_002672857.1|;gi|284086437|gb|EFC40113.1|	gi|290980274|ref|XP_002672857.1|;gi|284086437|gb|EFC40113.1|	>gi|290980274|ref|XP_002672857.1| predicted protein [Naegleria gruberi strain NEG-M];>gi|284086437|gb|EFC40113.1| predicted protein [Naegleria gruberi]
NaN	23.2335	23.5799	23.2314	NaN	23.1254	2	2					2	2	2	8.9	8.9	8.9	45.553	0.00027655	3.8532	43950000	4	23.4067	23.1784	0.853651	0.228281	0.475362	0.568751	0.228282	0.812008	gi|290986765|ref|XP_002676094.1|;gi|284089694|gb|EFC43350.1|	gi|290986765|ref|XP_002676094.1|;gi|284089694|gb|EFC43350.1|	>gi|290986765|ref|XP_002676094.1| molybdopterin synthase [Naegleria gruberi strain NEG-M];>gi|284089694|gb|EFC43350.1| molybdopterin synthase [Naegleria gruberi]
25.2261	25.8735	26.3066	25.6239	25.6464	25.7003	3	3					6	6	6	25.7	25.7	25.7	43.439	0	16.532	357880000	25	25.8735	25.6464	0.854317	0.227156	0.17492	0.790685	0.145241	0.350179	gi|290990600|ref|XP_002677924.1|;gi|284091534|gb|EFC45180.1|	gi|290990600|ref|XP_002677924.1|;gi|284091534|gb|EFC45180.1|	>gi|290990600|ref|XP_002677924.1| NOP12_SCHPO nucleolar protein 12-like protein [Naegleria gruberi strain NEG-M];>gi|284091534|gb|EFC45180.1| NOP12_SCHPO nucleolar protein 12-like protein [Naegleria gruberi]
25.5092	25.2354	25.4564	25.0732	25.3442	25.2295	3	3					4	4	4	32.3	32.3	32.3	29.13	0	12.095	244250000	10	25.4564	25.2295	0.854457	0.226921	0.736882	0.516669	0.184701	0.8594	gi|290984458|ref|XP_002674944.1|;gi|284088537|gb|EFC42200.1|	gi|290984458|ref|XP_002674944.1|;gi|284088537|gb|EFC42200.1|	>gi|290984458|ref|XP_002674944.1| predicted protein [Naegleria gruberi strain NEG-M];>gi|284088537|gb|EFC42200.1| predicted protein [Naegleria gruberi]
23.388	23.0661	23.0638	23.0916	NaN	22.5881	3	2					2	2	2	15	15	15	18.221	0	9.1428	47190000	9	23.0661	22.8398	0.854859	0.226242	0.603147	0.474975	0.332784	0.997762	gi|290976883|ref|XP_002671168.1|;gi|284084735|gb|EFC38424.1|	gi|290976883|ref|XP_002671168.1|;gi|284084735|gb|EFC38424.1|	>gi|290976883|ref|XP_002671168.1| predicted protein [Naegleria gruberi strain NEG-M];>gi|284084735|gb|EFC38424.1| predicted protein [Naegleria gruberi]
25.6399	25.625	25.1631	25.1676	25.6311	NaN	3	2					3	3	3	4.3	4.3	4.3	117.1	0	19.581	247490000	8	25.625	25.3994	0.855227	0.22562	0.101296	0.872853	0.0766102	0.209417	gi|290996139|ref|XP_002680640.1|;gi|284094261|gb|EFC47896.1|	gi|290996139|ref|XP_002680640.1|;gi|284094261|gb|EFC47896.1|	>gi|290996139|ref|XP_002680640.1| RhoGEF domain-containing protein [Naegleria gruberi strain NEG-M];>gi|284094261|gb|EFC47896.1| RhoGEF domain-containing protein [Naegleria gruberi]
25.1579	25.5797	25.459	25.5341	24.8088	25.2337	3	3					2	2	2	12.5	12.5	12.5	39.933	0.0018037	3.0683	243390000	3	25.459	25.2337	0.85547	0.22521	0.350233	0.650247	0.206619	0.598969	gi|290974405|ref|XP_002669936.1|;gi|284083489|gb|EFC37192.1|	gi|290974405|ref|XP_002669936.1|;gi|284083489|gb|EFC37192.1|	>gi|290974405|ref|XP_002669936.1| predicted protein [Naegleria gruberi strain NEG-M];>gi|284083489|gb|EFC37192.1| predicted protein [Naegleria gruberi]
24.0471	23.7005	NaN	23.6493	24.3618	23.4852	2	3					2	2	2	8.7	8.7	8.7	31.36	0.0034757	2.6231	90217000	6	23.8738	23.6493	0.855908	0.224472	0.0373892	0.953195	0.0417023	0.0886178	gi|290993683|ref|XP_002679462.1|;gi|284093079|gb|EFC46718.1|	gi|290993683|ref|XP_002679462.1|;gi|284093079|gb|EFC46718.1|	>gi|290993683|ref|XP_002679462.1| predicted protein [Naegleria gruberi strain NEG-M];>gi|284093079|gb|EFC46718.1| predicted protein [Naegleria gruberi]
31.9732	32.1344	31.521	31.7491	31.5254	31.9245	3	3					8	8	8	80.5	80.5	80.5	9.9192	0	139.34	22374000000	75	31.9732	31.7491	0.856159	0.224049	0.26345	0.729457	0.143197	0.45188	gi|290990776|ref|XP_002678012.1|;gi|284091622|gb|EFC45268.1|	gi|290990776|ref|XP_002678012.1|;gi|284091622|gb|EFC45268.1|	>gi|290990776|ref|XP_002678012.1| acyl CoA binding protein [Naegleria gruberi strain NEG-M];>gi|284091622|gb|EFC45268.1| acyl CoA binding protein [Naegleria gruberi]
25.5761	25.7693	25.6085	25.2947	25.5436	25.3846	3	3					5	5	5	49.4	49.4	49.4	18.997	0	12.723	283490000	12	25.6085	25.3846	0.856233	0.223925	1.21608	0.388968	0.243663	1.25505	gi|290977565|ref|XP_002671508.1|;gi|284085077|gb|EFC38764.1|	gi|290977565|ref|XP_002671508.1|;gi|284085077|gb|EFC38764.1|	>gi|290977565|ref|XP_002671508.1| predicted protein [Naegleria gruberi strain NEG-M];>gi|284085077|gb|EFC38764.1| predicted protein [Naegleria gruberi]
25.4742	25.8824	25.4111	24.8471	25.2623	25.2503	3	3					9	9	9	27	27	27	52.446	0	22.799	252480000	22	25.4742	25.2503	0.85626	0.223879	1.09742	0.342356	0.469304	1.55874	gi|291000987|ref|XP_002683060.1|;gi|284096689|gb|EFC50316.1|	gi|291000987|ref|XP_002683060.1|;gi|284096689|gb|EFC50316.1|	>gi|291000987|ref|XP_002683060.1| predicted protein [Naegleria gruberi strain NEG-M];>gi|284096689|gb|EFC50316.1| predicted protein [Naegleria gruberi]
26.958	27.2519	27.1651	26.754	27.1051	26.9416	3	3					6	6	6	21.1	21.1	21.1	50.063	0	27.359	811640000	24	27.1651	26.9416	0.856468	0.223528	0.646789	0.534259	0.191433	0.819049	gi|290997852|ref|XP_002681495.1|;gi|284095119|gb|EFC48751.1|	gi|290997852|ref|XP_002681495.1|;gi|284095119|gb|EFC48751.1|	>gi|290997852|ref|XP_002681495.1| UBX domain-containing protein [Naegleria gruberi strain NEG-M];>gi|284095119|gb|EFC48751.1| UBX domain-containing protein [Naegleria gruberi]
25.1268	25.2868	24.8699	24.9313	24.8753	NaN	3	2					2	2	2	21.1	21.1	21.1	24.173	0	4.0814	170130000	5	25.1268	24.9033	0.856477	0.223513	0.504178	0.5784	0.191204	0.740733	gi|290981279|ref|XP_002673358.1|;gi|284086941|gb|EFC40614.1|	gi|290981279|ref|XP_002673358.1|;gi|284086941|gb|EFC40614.1|	>gi|290981279|ref|XP_002673358.1| predicted protein [Naegleria gruberi strain NEG-M];>gi|284086941|gb|EFC40614.1| predicted protein [Naegleria gruberi]
26.5863	26.7078	26.5051	26.312	26.3629	26.4141	3	3					8	8	8	24.9	24.9	24.9	43.13	0	29.214	561550000	34	26.5863	26.3629	0.8565	0.223475	1.64099	0.377668	0.236752	1.42748	gi|290988839|ref|XP_002677098.1|;gi|284090704|gb|EFC44354.1|	gi|290988839|ref|XP_002677098.1|;gi|284090704|gb|EFC44354.1|	>gi|290988839|ref|XP_002677098.1| predicted protein [Naegleria gruberi strain NEG-M];>gi|284090704|gb|EFC44354.1| predicted protein [Naegleria gruberi]
28.3054	28.3521	28.014	28.144	27.9171	28.082	3	3					9	9	9	28.9	28.9	28.9	44.838	0	44.01	1746000000	43	28.3054	28.082	0.856566	0.223364	0.631906	0.55057	0.176133	0.780799	gi|291002053|ref|XP_002683593.1|;gi|284097222|gb|EFC50849.1|;REV__gi|290986809|ref|XP_002676116.1|;REV__gi|284089716|gb|EFC43372.1|	gi|291002053|ref|XP_002683593.1|;gi|284097222|gb|EFC50849.1|	>gi|291002053|ref|XP_002683593.1| arfGTPase-activating protein [Naegleria gruberi strain NEG-M];>gi|284097222|gb|EFC50849.1| arfGTPase-activating protein [Naegleria gruberi]
25.4464	25.9946	24.9075	25.0632	25.2232	25.4005	3	3					3	3	3	15.2	15.2	15.2	36.131	0	9.3539	255270000	19	25.4464	25.2232	0.856696	0.223145	0.268475	0.695521	0.220519	0.514516	gi|290997305|ref|XP_002681222.1|;gi|284094845|gb|EFC48478.1|	gi|290997305|ref|XP_002681222.1|;gi|284094845|gb|EFC48478.1|	>gi|290997305|ref|XP_002681222.1| hypothetical protein NAEGRDRAFT_57082 [Naegleria gruberi strain NEG-M];>gi|284094845|gb|EFC48478.1| hypothetical protein NAEGRDRAFT_57082 [Naegleria gruberi]
25.8435	25.8524	25.8001	25.6204	25.5395	25.762	3	3					6	6	6	5.7	5.7	5.7	203.11	0	12.587	325350000	12	25.8435	25.6204	0.856704	0.223131	1.33652	0.416092	0.191396	1.14611	gi|290999443|ref|XP_002682289.1|;gi|284095916|gb|EFC49545.1|	gi|290999443|ref|XP_002682289.1|;gi|284095916|gb|EFC49545.1|	>gi|290999443|ref|XP_002682289.1| FYVE finger-containing phosphoinositide kinase [Naegleria gruberi strain NEG-M];>gi|284095916|gb|EFC49545.1| FYVE finger-containing phosphoinositide kinase [Naegleria gruberi]
32.0609	32.1635	31.9717	31.8382	31.8105	32.0754	3	3					13	13	13	41.9	41.9	41.9	24.241	0	110.99	25232000000	117	32.0609	31.8382	0.856986	0.222656	0.713874	0.549138	0.15733	0.783886	gi|290972449|ref|XP_002668965.1|;gi|284082504|gb|EFC36221.1|	gi|290972449|ref|XP_002668965.1|;gi|284082504|gb|EFC36221.1|	>gi|290972449|ref|XP_002668965.1| predicted protein [Naegleria gruberi strain NEG-M];>gi|284082504|gb|EFC36221.1| predicted protein [Naegleria gruberi]
31.1006	31.1888	31.0406	30.9846	30.8063	30.8783	3	3					6	6	6	58.2	58.2	58.2	11.106	0	21.432	12729000000	49	31.1006	30.8783	0.857199	0.222298	1.51173	0.387427	0.220232	1.31606	gi|290992139|ref|XP_002678692.1|;gi|284092305|gb|EFC45948.1|	gi|290992139|ref|XP_002678692.1|;gi|284092305|gb|EFC45948.1|	>gi|290992139|ref|XP_002678692.1| RRM domain-containing protein [Naegleria gruberi strain NEG-M];>gi|284092305|gb|EFC45948.1| RRM domain-containing protein [Naegleria gruberi]
24.9311	25.0619	24.1535	25.3257	24.152	24.7089	3	3					4	4	4	11.7	11.7	11.7	57.5	0	9.4506	172820000	8	24.9311	24.7089	0.857264	0.222189	0.00996898	0.991634	-0.0133737	-0.0246786	gi|290982263|ref|XP_002673850.1|;gi|284087436|gb|EFC41106.1|	gi|290982263|ref|XP_002673850.1|;gi|284087436|gb|EFC41106.1|	>gi|290982263|ref|XP_002673850.1| predicted protein [Naegleria gruberi strain NEG-M];>gi|284087436|gb|EFC41106.1| predicted protein [Naegleria gruberi]
23.9842	24.211	24.1966	24.2201	23.9725	23.9745	3	3					1	1	1	13.5	13.5	13.5	17.317	0	4.1724	105880000	15	24.1966	23.9745	0.857284	0.222155	0.272793	0.785692	0.0749385	0.356617	gi|11466196|ref|NP_066519.1|;gi|10444231|gb|AAG17797.1|AF288092_22	gi|11466196|ref|NP_066519.1|;gi|10444231|gb|AAG17797.1|AF288092_22	>gi|11466196|ref|NP_066519.1| ribosomal protein L11 (mitochondrion) [Naegleria gruberi];>gi|10444231|gb|AAG17797.1|AF288092_22 ribosomal protein L11 (mitochondrion) [Naegleria gruberi]
28.2987	28.2114	28.658	27.974	28.1559	28.0765	3	3					11	11	11	50.5	50.5	50.5	37.597	0	36.604	1935700000	42	28.2987	28.0765	0.85729	0.222145	1.02783	0.387648	0.320553	1.30076	gi|300431655|tpe|CBL43364.1|;gi|290973860|ref|XP_002669665.1|;gi|284083215|gb|EFC36921.1|;gi|290971526|ref|XP_002668546.1|;gi|284082000|gb|EFC35802.1|;gi|300431653|tpe|CBL43363.1|;gi|290982304|ref|XP_002673870.1|;gi|284087457|gb|EFC41126.1|	gi|300431655|tpe|CBL43364.1|;gi|290973860|ref|XP_002669665.1|;gi|284083215|gb|EFC36921.1|	>gi|300431655|tpe|CBL43364.1| TPA: arylamine N-acetyltransferase 2 [Naegleria gruberi];>gi|290973860|ref|XP_002669665.1| predicted protein [Naegleria gruberi strain NEG-M];>gi|284083215|gb|EFC36921.1| predicted protein [Naegleria gruberi]
29.5108	29.4804	29.0457	29.2589	29.1713	29.3175	3	3					15	15	15	65.8	65.8	65.8	30.326	0	69.817	3949900000	80	29.4804	29.2589	0.857642	0.221552	0.243919	0.773035	0.0964228	0.376464	gi|290983335|ref|XP_002674384.1|;gi|284087974|gb|EFC41640.1|	gi|290983335|ref|XP_002674384.1|;gi|284087974|gb|EFC41640.1|	>gi|290983335|ref|XP_002674384.1| predicted protein [Naegleria gruberi strain NEG-M];>gi|284087974|gb|EFC41640.1| predicted protein [Naegleria gruberi]
23.6495	23.8162	23.5754	23.4285	23.3882	23.5711	3	3					3	3	3	23.7	23.7	23.7	17.458	0	13.921	73590000	15	23.6495	23.4285	0.857969	0.221003	1.13453	0.416249	0.217734	1.14443	gi|290990923|ref|XP_002678085.1|;gi|284091696|gb|EFC45341.1|	gi|290990923|ref|XP_002678085.1|;gi|284091696|gb|EFC45341.1|	>gi|290990923|ref|XP_002678085.1| predicted protein [Naegleria gruberi strain NEG-M];>gi|284091696|gb|EFC45341.1| predicted protein [Naegleria gruberi]
29.3001	29.2347	28.8	29.014	28.8982	29.0137	3	3					6	6	6	70.1	70.1	70.1	14.839	0	112.2	3275800000	48	29.2347	29.0137	0.858004	0.220943	0.350229	0.68843	0.136309	0.521053	gi|290999957|ref|XP_002682546.1|;gi|284096173|gb|EFC49802.1|	gi|290999957|ref|XP_002682546.1|;gi|284096173|gb|EFC49802.1|	>gi|290999957|ref|XP_002682546.1| predicted protein [Naegleria gruberi strain NEG-M];>gi|284096173|gb|EFC49802.1| predicted protein [Naegleria gruberi]
28.0553	27.7847	27.3753	27.5638	27.4211	27.6127	3	3					5	5	5	46.4	46.4	46.4	12.173	0	11.996	1244200000	22	27.7847	27.5638	0.858057	0.220854	0.427441	0.5983	0.205921	0.673297	gi|291000570|ref|XP_002682852.1|;gi|284096480|gb|EFC50108.1|	gi|291000570|ref|XP_002682852.1|;gi|284096480|gb|EFC50108.1|	>gi|291000570|ref|XP_002682852.1| cytochrome c [Naegleria gruberi strain NEG-M];>gi|284096480|gb|EFC50108.1| cytochrome c [Naegleria gruberi]
21.7287	22.4881	22.4973	22.2677	22.3123	21.792	3	3					2	2	2	12.2	12.2	12.2	25.087	0	6.2678	28332000	8	22.4881	22.2677	0.858289	0.220465	0.138592	0.831006	0.114068	0.282144	gi|290973121|ref|XP_002669298.1|;gi|284082843|gb|EFC36554.1|;gi|290971797|ref|XP_002668664.1|;gi|284082153|gb|EFC35920.1|	gi|290973121|ref|XP_002669298.1|;gi|284082843|gb|EFC36554.1|;gi|290971797|ref|XP_002668664.1|;gi|284082153|gb|EFC35920.1|	>gi|290973121|ref|XP_002669298.1| predicted protein [Naegleria gruberi strain NEG-M];>gi|284082843|gb|EFC36554.1| predicted protein [Naegleria gruberi];>gi|290971797|ref|XP_002668664.1| predicted protein [Naegleria gruberi strain NEG-M];>gi|284082153|gb|EF
27.0716	26.4176	27.1421	26.8246	26.9256	26.8514	3	3					7	7	7	12.2	12.2	12.2	101.41	0	22.147	729720000	25	27.0716	26.8514	0.85842	0.220245	0.0141055	0.989379	0.00991631	0.0298112	gi|290989826|ref|XP_002677538.1|;gi|284091146|gb|EFC44794.1|	gi|290989826|ref|XP_002677538.1|;gi|284091146|gb|EFC44794.1|	>gi|290989826|ref|XP_002677538.1| predicted protein [Naegleria gruberi strain NEG-M];>gi|284091146|gb|EFC44794.1| predicted protein [Naegleria gruberi]
29.5199	29.5493	29.3926	29.1942	29.3058	29.2997	3	3					12	12	12	62.5	62.5	62.5	22.632	0	52.731	4127700000	60	29.5199	29.2997	0.858458	0.220181	1.66801	0.372232	0.220698	1.37755	gi|290990295|ref|XP_002677772.1|;gi|284091381|gb|EFC45028.1|;gi|290971869|ref|XP_002668695.1|;gi|284082194|gb|EFC35951.1|	gi|290990295|ref|XP_002677772.1|;gi|284091381|gb|EFC45028.1|;gi|290971869|ref|XP_002668695.1|;gi|284082194|gb|EFC35951.1|	>gi|290990295|ref|XP_002677772.1| hypothetical protein NAEGRDRAFT_79546 [Naegleria gruberi strain NEG-M];>gi|284091381|gb|EFC45028.1| hypothetical protein NAEGRDRAFT_79546 [Naegleria gruberi];>gi|290971869|ref|XP_002668695.1| hypothetical protein NAEGRDRAF
25.7376	25.8942	26.1092	25.4196	25.6752	25.7894	3	3					10	10	10	13.9	13.9	13.9	137.92	0	27.456	340960000	33	25.8942	25.6752	0.85912	0.219069	0.865526	0.418069	0.285618	1.12669	gi|290987096|ref|XP_002676259.1|;gi|284089860|gb|EFC43515.1|	gi|290987096|ref|XP_002676259.1|;gi|284089860|gb|EFC43515.1|	>gi|290987096|ref|XP_002676259.1| hypothetical protein NAEGRDRAFT_80039 [Naegleria gruberi strain NEG-M];>gi|284089860|gb|EFC43515.1| hypothetical protein NAEGRDRAFT_80039 [Naegleria gruberi]
32.5637	32.2009	31.8987	31.9825	31.8308	32.1828	3	3					10	10	10	75.4	75.4	75.4	19.458	0	185.65	28690000000	92	32.2009	31.9825	0.859539	0.218365	0.438216	0.587087	0.222368	0.700177	gi|290987578|ref|XP_002676499.1|;gi|284090102|gb|EFC43755.1|	gi|290987578|ref|XP_002676499.1|;gi|284090102|gb|EFC43755.1|	>gi|290987578|ref|XP_002676499.1| predicted protein [Naegleria gruberi strain NEG-M];>gi|284090102|gb|EFC43755.1| predicted protein [Naegleria gruberi]
27.1091	27.0118	27.5263	27.2459	26.8193	26.8908	3	3					7	7	7	26.4	26.4	26.4	40.817	0	26.276	866020000	42	27.1091	26.8908	0.859561	0.218328	0.487658	0.560427	0.230385	0.753717	gi|290992616|ref|XP_002678930.1|;gi|284092544|gb|EFC46186.1|	gi|290992616|ref|XP_002678930.1|;gi|284092544|gb|EFC46186.1|	>gi|290992616|ref|XP_002678930.1| developmentally regulated GTP binding protein [Naegleria gruberi strain NEG-M];>gi|284092544|gb|EFC46186.1| developmentally regulated GTP binding protein [Naegleria gruberi]
31.1394	31.2491	31.0627	30.9213	30.8819	31.023	3	3					9	9	9	79.8	79.8	79.8	14.274	0	56.579	13017000000	68	31.1394	30.9213	0.859686	0.218119	1.41597	0.396282	0.208319	1.23625	gi|290999851|ref|XP_002682493.1|;gi|284096120|gb|EFC49749.1|	gi|290999851|ref|XP_002682493.1|;gi|284096120|gb|EFC49749.1|	>gi|290999851|ref|XP_002682493.1| predicted protein [Naegleria gruberi strain NEG-M];>gi|284096120|gb|EFC49749.1| predicted protein [Naegleria gruberi]
24.3692	24.0706	23.8968	23.9821	23.63	23.8527	3	3					2	2	2	3.7	3.7	3.7	78.612	0	6.8208	96752000	5	24.0706	23.8527	0.85981	0.217911	0.778685	0.437003	0.290609	1.06823	gi|290982496|ref|XP_002673966.1|;gi|284087553|gb|EFC41222.1|	gi|290982496|ref|XP_002673966.1|;gi|284087553|gb|EFC41222.1|	>gi|290982496|ref|XP_002673966.1| hypothetical protein NAEGRDRAFT_80765 [Naegleria gruberi strain NEG-M];>gi|284087553|gb|EFC41222.1| hypothetical protein NAEGRDRAFT_80765 [Naegleria gruberi]
22.6335	22.8537	22.7404	22.5228	22.5087	22.7921	3	3					4	4	4	5.8	5.8	5.8	129.72	0	7.9698	38681000	8	22.7404	22.5228	0.859991	0.217607	0.529578	0.625174	0.134683	0.63535	gi|290995679|ref|XP_002680410.1|;gi|284094031|gb|EFC47666.1|	gi|290995679|ref|XP_002680410.1|;gi|284094031|gb|EFC47666.1|	>gi|290995679|ref|XP_002680410.1| DNA topoisomerase II [Naegleria gruberi strain NEG-M];>gi|284094031|gb|EFC47666.1| DNA topoisomerase II [Naegleria gruberi]
24.7814	24.7742	24.2554	24.5606	24.5046	24.5572	3	3					3	3	3	24.4	24.4	24.4	19.242	0	7.0899	148940000	10	24.7742	24.5572	0.860354	0.216997	0.132125	0.858292	0.0628643	0.228537	gi|290999813|ref|XP_002682474.1|;gi|284096101|gb|EFC49730.1|	gi|290999813|ref|XP_002682474.1|;gi|284096101|gb|EFC49730.1|	>gi|290999813|ref|XP_002682474.1| predicted protein [Naegleria gruberi strain NEG-M];>gi|284096101|gb|EFC49730.1| predicted protein [Naegleria gruberi]
23.8576	24.0584	23.5846	23.6851	NaN	23.5972	3	2					4	4	4	9.6	9.6	9.6	53.552	0	9.4736	80494000	10	23.8576	23.6411	0.860687	0.21644	0.438859	0.601391	0.192397	0.686553	gi|291001985|ref|XP_002683559.1|;gi|284097188|gb|EFC50815.1|	gi|291001985|ref|XP_002683559.1|;gi|284097188|gb|EFC50815.1|	>gi|291001985|ref|XP_002683559.1| predicted protein [Naegleria gruberi strain NEG-M];>gi|284097188|gb|EFC50815.1| predicted protein [Naegleria gruberi]
25.7351	26.1094	26.3328	25.4791	25.9472	25.8935	3	3					6	6	6	47.5	47.5	47.5	21.582	0	17.228	376240000	14	26.1094	25.8935	0.860998	0.215918	0.553767	0.513066	0.28583	0.869725	gi|290984173|ref|XP_002674802.1|;gi|284088394|gb|EFC42058.1|	gi|290984173|ref|XP_002674802.1|;gi|284088394|gb|EFC42058.1|	>gi|290984173|ref|XP_002674802.1| predicted protein [Naegleria gruberi strain NEG-M];>gi|284088394|gb|EFC42058.1| predicted protein [Naegleria gruberi]
27.5741	27.3168	27.717	27.4476	27.2028	27.3583	3	3					11	11	11	22	22	22	107.69	0	30.629	1067200000	40	27.5741	27.3583	0.861119	0.215715	0.659224	0.52351	0.199732	0.842033	gi|290982171|ref|XP_002673804.1|;gi|284087390|gb|EFC41060.1|	gi|290982171|ref|XP_002673804.1|;gi|284087390|gb|EFC41060.1|	>gi|290982171|ref|XP_002673804.1| predicted protein [Naegleria gruberi strain NEG-M];>gi|284087390|gb|EFC41060.1| predicted protein [Naegleria gruberi]
29.5395	29.4496	29.085	29.1191	29.234	29.3703	3	3					19	19	19	55.1	55.1	55.1	46.72	0	57.973	3933500000	94	29.4496	29.234	0.861219	0.215548	0.30323	0.725949	0.116861	0.455091	gi|290981810|ref|XP_002673624.1|;gi|284087209|gb|EFC40880.1|	gi|290981810|ref|XP_002673624.1|;gi|284087209|gb|EFC40880.1|	>gi|290981810|ref|XP_002673624.1| tetratricopeptide repeat family protein [Naegleria gruberi strain NEG-M];>gi|284087209|gb|EFC40880.1| tetratricopeptide repeat family protein [Naegleria gruberi]
25.4657	25.7344	25.2107	25.4919	25.1576	25.2504	3	3					9	9	9	31.4	31.4	31.4	47.142	0	19.968	260790000	31	25.4657	25.2504	0.861366	0.215302	0.397698	0.645317	0.17029	0.605867	gi|290999086|ref|XP_002682111.1|;gi|284095737|gb|EFC49367.1|	gi|290999086|ref|XP_002682111.1|;gi|284095737|gb|EFC49367.1|	>gi|290999086|ref|XP_002682111.1| predicted protein [Naegleria gruberi strain NEG-M];>gi|284095737|gb|EFC49367.1| predicted protein [Naegleria gruberi]
25.1734	25.5395	25.033	24.9581	24.7312	25.1706	3	3					8	8	8	27.5	27.5	27.5	54.76	0	21.201	210420000	31	25.1734	24.9581	0.861367	0.2153	0.680763	0.46078	0.295366	0.993791	gi|291001667|ref|XP_002683400.1|;gi|284097029|gb|EFC50656.1|	gi|291001667|ref|XP_002683400.1|;gi|284097029|gb|EFC50656.1|	>gi|291001667|ref|XP_002683400.1| predicted protein, partial [Naegleria gruberi strain NEG-M];>gi|284097029|gb|EFC50656.1| predicted protein, partial [Naegleria gruberi]
26.064	25.9544	25.4732	25.7922	25.6959	25.7392	3	3					7	7	7	20.3	20.3	20.3	49.932	0	28.862	348490000	34	25.9544	25.7392	0.861456	0.215151	0.182826	0.81496	0.0880864	0.310624	gi|290993496|ref|XP_002679369.1|;gi|284092985|gb|EFC46625.1|	gi|290993496|ref|XP_002679369.1|;gi|284092985|gb|EFC46625.1|	>gi|290993496|ref|XP_002679369.1| predicted protein [Naegleria gruberi strain NEG-M];>gi|284092985|gb|EFC46625.1| predicted protein [Naegleria gruberi]
23.9406	23.7644	23.566	23.5493	23.3035	23.7079	3	3					3	3	3	15.5	15.5	15.5	34.006	0	11.705	76126000	11	23.7644	23.5493	0.861535	0.215019	0.672396	0.499753	0.236761	0.911245	gi|290992031|ref|XP_002678638.1|;gi|284092251|gb|EFC45894.1|	gi|290992031|ref|XP_002678638.1|;gi|284092251|gb|EFC45894.1|	>gi|290992031|ref|XP_002678638.1| predicted protein [Naegleria gruberi strain NEG-M];>gi|284092251|gb|EFC45894.1| predicted protein [Naegleria gruberi]
24.0253	24.3617	24.5296	24.0423	24.1474	24.2266	3	3					4	4	4	21	21	21	35.927	0	9.831	118030000	9	24.3617	24.1474	0.861954	0.214317	0.456363	0.613065	0.166737	0.647339	gi|290983898|ref|XP_002674665.1|;gi|284088256|gb|EFC41921.1|	gi|290983898|ref|XP_002674665.1|;gi|284088256|gb|EFC41921.1|	>gi|290983898|ref|XP_002674665.1| predicted protein [Naegleria gruberi strain NEG-M];>gi|284088256|gb|EFC41921.1| predicted protein [Naegleria gruberi]
NaN	NaN	25.2068	NaN	24.9927	NaN	1	1					4	4	4	14.6	14.6	14.6	34.266	0	6.0555	166960000	8	25.2068	24.9927	0.862078	0.214109	0	0.936235	0.214109	0	gi|290994693|ref|XP_002679966.1|;gi|284093585|gb|EFC47222.1|	gi|290994693|ref|XP_002679966.1|;gi|284093585|gb|EFC47222.1|	>gi|290994693|ref|XP_002679966.1| predicted protein, partial [Naegleria gruberi strain NEG-M];>gi|284093585|gb|EFC47222.1| predicted protein, partial [Naegleria gruberi]
26.6179	26.7489	26.2019	26.4039	26.3511	26.4912	3	3					8	8	8	21.2	21.2	21.2	44.2	0	21.101	578120000	40	26.6179	26.4039	0.862112	0.214052	0.250935	0.761504	0.107545	0.398455	gi|290975107|ref|XP_002670285.1|;gi|284083842|gb|EFC37541.1|	gi|290975107|ref|XP_002670285.1|;gi|284083842|gb|EFC37541.1|	>gi|290975107|ref|XP_002670285.1| arfGTPase-activating protein [Naegleria gruberi strain NEG-M];>gi|284083842|gb|EFC37541.1| arfGTPase-activating protein [Naegleria gruberi]
30.2439	30.2938	29.8871	30.0309	30.0913	30.0247	3	3					12	12	12	77.3	77.3	77.3	27.37	0	147.66	6925600000	107	30.2439	30.0309	0.86276	0.212969	0.288232	0.757834	0.0926253	0.403038	gi|291001023|ref|XP_002683078.1|;gi|284096707|gb|EFC50334.1|	gi|291001023|ref|XP_002683078.1|;gi|284096707|gb|EFC50334.1|	>gi|291001023|ref|XP_002683078.1| proteasome subunit alpha type 5 [Naegleria gruberi strain NEG-M];>gi|284096707|gb|EFC50334.1| proteasome subunit alpha type 5 [Naegleria gruberi]
24.8192	24.8025	24.4955	24.6549	24.4748	24.59	3	3					3	3	3	19.5	19.5	19.5	25.061	0	16.406	154840000	20	24.8025	24.59	0.862996	0.212574	0.49073	0.642607	0.132519	0.608829	gi|290990251|ref|XP_002677750.1|;gi|284091359|gb|EFC45006.1|	gi|290990251|ref|XP_002677750.1|;gi|284091359|gb|EFC45006.1|	>gi|290990251|ref|XP_002677750.1| charged multivesicular body protein 2a [Naegleria gruberi strain NEG-M];>gi|284091359|gb|EFC45006.1| charged multivesicular body protein 2a [Naegleria gruberi]
24.5997	NaN	24.6952	24.435	24.7032	23.83	2	3					4	4	4	7	7	7	80.463	0	9.2311	132900000	6	24.6474	24.435	0.863064	0.21246	0.393358	0.576447	0.324726	0.745991	gi|290985072|ref|XP_002675250.1|;gi|284088845|gb|EFC42506.1|	gi|290985072|ref|XP_002675250.1|;gi|284088845|gb|EFC42506.1|	>gi|290985072|ref|XP_002675250.1| predicted protein [Naegleria gruberi strain NEG-M];>gi|284088845|gb|EFC42506.1| predicted protein [Naegleria gruberi]
26.3473	26.5806	26.4888	26.2241	26.4262	26.2764	3	3					8	8	8	23.1	23.1	23.1	66.467	0	26.007	522330000	27	26.4888	26.2764	0.863103	0.212395	0.832619	0.516822	0.163308	0.855202	gi|290989908|ref|XP_002677579.1|;gi|284091187|gb|EFC44835.1|	gi|290989908|ref|XP_002677579.1|;gi|284091187|gb|EFC44835.1|	>gi|290989908|ref|XP_002677579.1| hypothetical protein NAEGRDRAFT_79623 [Naegleria gruberi strain NEG-M];>gi|284091187|gb|EFC44835.1| hypothetical protein NAEGRDRAFT_79623 [Naegleria gruberi]
26.3218	26.3352	25.9978	26.11	25.6095	26.3044	3	3					8	8	8	13.8	13.8	13.8	74.167	0	19.692	436030000	22	26.3218	26.11	0.863503	0.211727	0.3761	0.631257	0.21029	0.628578	gi|291000486|ref|XP_002682810.1|;gi|284096438|gb|EFC50066.1|	gi|291000486|ref|XP_002682810.1|;gi|284096438|gb|EFC50066.1|	>gi|291000486|ref|XP_002682810.1| ste20-like protein kinase [Naegleria gruberi strain NEG-M];>gi|284096438|gb|EFC50066.1| ste20-like protein kinase [Naegleria gruberi]
30.0793	30.0665	29.9792	29.8233	29.9962	29.8551	3	3					13	13	13	60.8	60.8	60.8	36.421	0	108.17	6210400000	91	30.0665	29.8551	0.863679	0.211433	1.14395	0.488692	0.150157	0.928445	gi|291000652|ref|XP_002682893.1|;gi|284096521|gb|EFC50149.1|	gi|291000652|ref|XP_002682893.1|;gi|284096521|gb|EFC50149.1|	>gi|291000652|ref|XP_002682893.1| fumarylacetoacetate hydrolase [Naegleria gruberi strain NEG-M];>gi|284096521|gb|EFC50149.1| fumarylacetoacetate hydrolase [Naegleria gruberi]
25.4312	25.4179	25.2469	24.9726	25.2069	25.2146	3	3					3	3	3	22.5	22.5	22.5	26.452	0	24.778	236840000	16	25.4179	25.2069	0.86395	0.210981	1.10986	0.410211	0.233978	1.17496	gi|290976736|ref|XP_002671095.1|;gi|284084661|gb|EFC38351.1|	gi|290976736|ref|XP_002671095.1|;gi|284084661|gb|EFC38351.1|	>gi|290976736|ref|XP_002671095.1| predicted protein [Naegleria gruberi strain NEG-M];>gi|284084661|gb|EFC38351.1| predicted protein [Naegleria gruberi]
23.2933	22.9289	NaN	22.9002	NaN	NaN	2	1					3	3	3	36.4	36.4	36.4	16.689	0	5.4271	33488000	6	23.1111	22.9002	0.863974	0.210941	0	0.929498	0.210941	0	gi|290997401|ref|XP_002681270.1|;gi|284094893|gb|EFC48526.1|	gi|290997401|ref|XP_002681270.1|;gi|284094893|gb|EFC48526.1|	>gi|290997401|ref|XP_002681270.1| hypothetical protein NAEGRDRAFT_78552 [Naegleria gruberi strain NEG-M];>gi|284094893|gb|EFC48526.1| hypothetical protein NAEGRDRAFT_78552 [Naegleria gruberi]
26.7729	26.7913	26.4766	26.9154	26.5623	26.5539	3	3					6	6	6	24.4	24.4	24.4	44.082	0	16.846	634980000	26	26.7729	26.5623	0.864166	0.210619	0.00650224	0.99724	0.00310707	0.0120992	gi|290993440|ref|XP_002679341.1|;gi|284092957|gb|EFC46597.1|	gi|290993440|ref|XP_002679341.1|;gi|284092957|gb|EFC46597.1|	>gi|290993440|ref|XP_002679341.1| hypothetical protein NAEGRDRAFT_57526 [Naegleria gruberi strain NEG-M];>gi|284092957|gb|EFC46597.1| hypothetical protein NAEGRDRAFT_57526 [Naegleria gruberi]
32.0662	31.966	31.7095	31.6983	31.7557	31.8565	3	3					18	18	18	53.9	53.9	53.9	37.462	0	104.43	24115000000	132	31.966	31.7557	0.864383	0.210258	0.548862	0.601659	0.143723	0.66582	gi|291000718|ref|XP_002682926.1|;gi|284096554|gb|EFC50182.1|	gi|291000718|ref|XP_002682926.1|;gi|284096554|gb|EFC50182.1|	>gi|291000718|ref|XP_002682926.1| predicted protein [Naegleria gruberi strain NEG-M];>gi|284096554|gb|EFC50182.1| predicted protein [Naegleria gruberi]
25.0499	25.2761	24.788	24.7598	24.8399	24.9809	3	3					3	3	3	7.9	7.9	7.9	62.096	0	13.181	191090000	9	25.0499	24.8399	0.864517	0.210033	0.500686	0.588518	0.17779	0.6968	gi|290985939|ref|XP_002675682.1|;gi|284089280|gb|EFC42938.1|	gi|290985939|ref|XP_002675682.1|;gi|284089280|gb|EFC42938.1|	>gi|290985939|ref|XP_002675682.1| predicted protein [Naegleria gruberi strain NEG-M];>gi|284089280|gb|EFC42938.1| predicted protein [Naegleria gruberi]
26.0232	26.3763	26.336	26.1642	26.1265	26.0866	3	3					8	8	8	40.8	40.8	40.8	37.764	0	25.63	446550000	46	26.336	26.1265	0.864828	0.209515	0.452011	0.668509	0.119445	0.558644	gi|290987503|ref|XP_002676462.1|;gi|284090064|gb|EFC43718.1|	gi|290987503|ref|XP_002676462.1|;gi|284090064|gb|EFC43718.1|	>gi|290987503|ref|XP_002676462.1| predicted protein, partial [Naegleria gruberi strain NEG-M];>gi|284090064|gb|EFC43718.1| predicted protein, partial [Naegleria gruberi]
29.6019	29.7553	29.6515	29.368	29.4422	29.5047	3	3					10	10	10	33.3	33.3	33.3	45.578	0	67.818	4627300000	60	29.6515	29.4422	0.864926	0.209351	1.73836	0.36284	0.231307	1.44528	gi|290985682|ref|XP_002675554.1|;gi|284089151|gb|EFC42810.1|	gi|290985682|ref|XP_002675554.1|;gi|284089151|gb|EFC42810.1|	>gi|290985682|ref|XP_002675554.1| predicted protein [Naegleria gruberi strain NEG-M];>gi|284089151|gb|EFC42810.1| predicted protein [Naegleria gruberi]
30.4774	30.2791	29.8854	30.07	29.9697	30.2241	3	3					10	9	9	56	50.5	50.5	22.444	0	62.645	7160300000	58	30.2791	30.07	0.865071	0.20911	0.266384	0.738584	0.126028	0.435981	gi|290988626|ref|XP_002676999.1|;gi|284090604|gb|EFC44255.1|	gi|290988626|ref|XP_002676999.1|;gi|284090604|gb|EFC44255.1|	>gi|290988626|ref|XP_002676999.1| rho family small GTPase [Naegleria gruberi strain NEG-M];>gi|284090604|gb|EFC44255.1| rho family small GTPase [Naegleria gruberi]
30.0691	30.0225	30.1353	29.8604	29.8112	29.9467	3	3					27	27	27	55.4	55.4	55.4	81.05	0	155.24	6189200000	141	30.0691	29.8604	0.865323	0.208689	1.77365	0.38448	0.202838	1.34	gi|291001075|ref|XP_002683104.1|;gi|284096733|gb|EFC50360.1|	gi|291001075|ref|XP_002683104.1|;gi|284096733|gb|EFC50360.1|	>gi|291001075|ref|XP_002683104.1| methylmalonyl-CoA mutase [Naegleria gruberi strain NEG-M];>gi|284096733|gb|EFC50360.1| methylmalonyl-CoA mutase [Naegleria gruberi]
24.0834	24.478	23.8249	23.8751	23.9528	23.8123	3	3					3	3	3	10.1	10.1	10.1	37.588	0	6.9415	100250000	12	24.0834	23.8751	0.865549	0.208313	0.569525	0.521733	0.248746	0.845517	gi|290988869|ref|XP_002677112.1|;gi|284090718|gb|EFC44368.1|	gi|290988869|ref|XP_002677112.1|;gi|284090718|gb|EFC44368.1|	>gi|290988869|ref|XP_002677112.1| predicted protein [Naegleria gruberi strain NEG-M];>gi|284090718|gb|EFC44368.1| predicted protein [Naegleria gruberi]
26.3283	26.5117	26.372	26.34	25.9113	26.1638	3	3					3	3	3	17.3	17.3	17.3	18.401	0	10.326	555690000	24	26.372	26.1638	0.865606	0.208218	0.910806	0.419352	0.26561	1.12484	gi|291000340|ref|XP_002682737.1|;gi|284096365|gb|EFC49993.1|	gi|291000340|ref|XP_002682737.1|;gi|284096365|gb|EFC49993.1|	>gi|291000340|ref|XP_002682737.1| predicted protein [Naegleria gruberi strain NEG-M];>gi|284096365|gb|EFC49993.1| predicted protein [Naegleria gruberi]
23.8273	23.6139	22.8776	23.4875	23.4064	23.2904	3	3					3	3	3	2.4	2.4	2.4	161.6	0.00054481	3.6344	67032000	4	23.6139	23.4064	0.866023	0.207523	0.0526005	0.937896	0.0448259	0.113973	gi|290998664|ref|XP_002681900.1|;gi|284095526|gb|EFC49156.1|	gi|290998664|ref|XP_002681900.1|;gi|284095526|gb|EFC49156.1|	>gi|290998664|ref|XP_002681900.1| TPR repeat domain-containing protein [Naegleria gruberi strain NEG-M];>gi|284095526|gb|EFC49156.1| TPR repeat domain-containing protein [Naegleria gruberi]
31.9136	31.9353	31.659	31.7063	31.8237	31.6961	3	3					11	11	11	71.9	71.9	71.9	16.616	0	110.54	21986000000	107	31.9136	31.7063	0.866142	0.207325	0.408076	0.715587	0.0939229	0.475105	gi|290983056|ref|XP_002674245.1|;gi|284087834|gb|EFC41501.1|	gi|290983056|ref|XP_002674245.1|;gi|284087834|gb|EFC41501.1|	>gi|290983056|ref|XP_002674245.1| large subunit ribosomal protein L14 [Naegleria gruberi strain NEG-M];>gi|284087834|gb|EFC41501.1| large subunit ribosomal protein L14 [Naegleria gruberi]
26.0624	26.3829	26.5579	26.176	26.2512	26.1598	3	3					7	7	7	16.1	16.1	16.1	77.945	0	16.078	479470000	22	26.3829	26.176	0.866378	0.206932	0.396982	0.668092	0.138765	0.560042	gi|290981502|ref|XP_002673469.1|;gi|284087053|gb|EFC40725.1|	gi|290981502|ref|XP_002673469.1|;gi|284087053|gb|EFC40725.1|	>gi|290981502|ref|XP_002673469.1| hypothetical protein NAEGRDRAFT_58973 [Naegleria gruberi strain NEG-M];>gi|284087053|gb|EFC40725.1| hypothetical protein NAEGRDRAFT_58973 [Naegleria gruberi]
28.1777	28.0024	28.3855	27.9708	28.1521	27.7542	3	3					10	10	10	43.6	43.6	43.6	38.547	0	89.064	1683600000	47	28.1777	27.9708	0.866383	0.206923	0.649792	0.506176	0.229513	0.883849	gi|290981900|ref|XP_002673669.1|;gi|284087254|gb|EFC40925.1|	gi|290981900|ref|XP_002673669.1|;gi|284087254|gb|EFC40925.1|	>gi|290981900|ref|XP_002673669.1| arginine methyltransferase [Naegleria gruberi strain NEG-M];>gi|284087254|gb|EFC40925.1| arginine methyltransferase [Naegleria gruberi]
NaN	23.7099	24.0559	NaN	23.6761	NaN	2	1					2	2	2	14.7	14.7	14.7	27.324	0	4.8168	82824000	3	23.8829	23.6761	0.866435	0.206837	0	0.999714	0.206838	0	gi|290972617|ref|XP_002669048.1|;gi|290971972|ref|XP_002668740.1|;gi|284082589|gb|EFC36304.1|;gi|284082252|gb|EFC35996.1|	gi|290972617|ref|XP_002669048.1|;gi|290971972|ref|XP_002668740.1|;gi|284082589|gb|EFC36304.1|;gi|284082252|gb|EFC35996.1|	>gi|290972617|ref|XP_002669048.1| predicted protein [Naegleria gruberi strain NEG-M];>gi|290971972|ref|XP_002668740.1| predicted protein [Naegleria gruberi strain NEG-M];>gi|284082589|gb|EFC36304.1| predicted protein [Naegleria gruberi];>gi|284082252|gb|EF
25.8533	26.1257	26.2928	25.8505	25.9191	26.3435	3	3					3	3	3	14.1	14.1	14.1	39.654	0	8.9703	417750000	11	26.1257	25.9191	0.866616	0.206535	0.0942331	0.895202	0.05288	0.176013	gi|290999825|ref|XP_002682480.1|;gi|284096107|gb|EFC49736.1|	gi|290999825|ref|XP_002682480.1|;gi|284096107|gb|EFC49736.1|	>gi|290999825|ref|XP_002682480.1| predicted protein [Naegleria gruberi strain NEG-M];>gi|284096107|gb|EFC49736.1| predicted protein [Naegleria gruberi]
29.6939	29.7767	29.8702	29.5704	29.7561	29.4608	3	3					9	6	6	56.9	39.2	39.2	21.817	0	60.564	5115400000	44	29.7767	29.5704	0.86674	0.206329	0.856956	0.494384	0.18453	0.922237	gi|290990433|ref|XP_002677841.1|;gi|284091450|gb|EFC45097.1|	gi|290990433|ref|XP_002677841.1|;gi|284091450|gb|EFC45097.1|	>gi|290990433|ref|XP_002677841.1| multimeric flavodoxin WrbA [Naegleria gruberi strain NEG-M];>gi|284091450|gb|EFC45097.1| multimeric flavodoxin WrbA [Naegleria gruberi]
26.1966	26.0672	25.5435	25.861	25.9088	25.8523	3	3					8	8	8	43.3	43.3	43.3	26.723	0	26.84	374440000	29	26.0672	25.861	0.866814	0.206205	0.111568	0.873215	0.0617307	0.205481	gi|290983427|ref|XP_002674430.1|;gi|284088020|gb|EFC41686.1|	gi|290983427|ref|XP_002674430.1|;gi|284088020|gb|EFC41686.1|	>gi|290983427|ref|XP_002674430.1| predicted protein [Naegleria gruberi strain NEG-M];>gi|284088020|gb|EFC41686.1| predicted protein [Naegleria gruberi]
32.4927	32.3783	32.2128	32.1722	32.1345	32.1878	3	3					27	27	27	74.1	74.1	74.1	46.118	0	232.57	30762000000	234	32.3783	32.1722	0.866859	0.206131	1.11581	0.435898	0.196424	1.07462	gi|290999987|ref|XP_002682561.1|;gi|284096188|gb|EFC49817.1|	gi|290999987|ref|XP_002682561.1|;gi|284096188|gb|EFC49817.1|	>gi|290999987|ref|XP_002682561.1| predicted protein [Naegleria gruberi strain NEG-M];>gi|284096188|gb|EFC49817.1| predicted protein [Naegleria gruberi]
27.4101	27.3584	26.8684	26.9753	27.1525	27.2405	3	3					4	4	4	21.5	21.5	21.5	17.621	0	14.156	900160000	21	27.3584	27.1525	0.866974	0.20594	0.179772	0.815834	0.0895284	0.309377	gi|290990091|ref|XP_002677670.1|;gi|284091279|gb|EFC44926.1|	gi|290990091|ref|XP_002677670.1|;gi|284091279|gb|EFC44926.1|	>gi|290990091|ref|XP_002677670.1| coiled coil domain-containing protein [Naegleria gruberi strain NEG-M];>gi|284091279|gb|EFC44926.1| coiled coil domain-containing protein [Naegleria gruberi]
25.7332	26.2303	25.1527	25.5065	25.5275	25.6812	3	3					4	4	4	80.6	80.6	80.6	7.8147	0	27.944	312640000	19	25.7332	25.5275	0.867132	0.205677	0.158463	0.811998	0.133649	0.321102	gi|291001797|ref|XP_002683465.1|;gi|284097094|gb|EFC50721.1|	gi|291001797|ref|XP_002683465.1|;gi|284097094|gb|EFC50721.1|	>gi|291001797|ref|XP_002683465.1| predicted protein [Naegleria gruberi strain NEG-M];>gi|284097094|gb|EFC50721.1| predicted protein [Naegleria gruberi]
26.8962	26.7173	26.4031	26.5121	26.3104	26.537	3	3					6	6	4	36.5	36.5	21.2	40.441	0	24.779	592270000	27	26.7173	26.5121	0.867433	0.205175	0.610444	0.525321	0.219051	0.839342	gi|290988937|ref|XP_002677128.1|;gi|284090734|gb|EFC44384.1|	gi|290988937|ref|XP_002677128.1|;gi|284090734|gb|EFC44384.1|	>gi|290988937|ref|XP_002677128.1| predicted protein [Naegleria gruberi strain NEG-M];>gi|284090734|gb|EFC44384.1| predicted protein [Naegleria gruberi]
27.4891	27.5633	27.5243	27.4335	27.1263	27.3192	3	3					8	8	8	45.8	45.8	45.8	26.818	0	30.027	1052500000	36	27.5243	27.3192	0.867488	0.205084	1.18625	0.398743	0.232557	1.21021	gi|290988948|ref|XP_002677132.1|;gi|284090738|gb|EFC44388.1|	gi|290988948|ref|XP_002677132.1|;gi|284090738|gb|EFC44388.1|	>gi|290988948|ref|XP_002677132.1| predicted protein [Naegleria gruberi strain NEG-M];>gi|284090738|gb|EFC44388.1| predicted protein [Naegleria gruberi]
26.0191	26.2236	26.7262	25.7594	26.0187	26.1553	3	3					6	6	6	18.5	18.5	18.5	39.747	0	14.758	431000000	19	26.2236	26.0187	0.867574	0.204941	0.65004	0.454687	0.345162	1.01503	gi|291002133|ref|XP_002683633.1|;gi|284097262|gb|EFC50889.1|	gi|291002133|ref|XP_002683633.1|;gi|284097262|gb|EFC50889.1|	>gi|291002133|ref|XP_002683633.1| predicted protein [Naegleria gruberi strain NEG-M];>gi|284097262|gb|EFC50889.1| predicted protein [Naegleria gruberi]
29.7142	29.607	29.5707	29.4024	29.3532	29.5125	3	3					20	20	20	31.2	31.2	31.2	102.88	0	102.98	4557700000	111	29.607	29.4024	0.867732	0.204679	1.50691	0.385435	0.207954	1.26942	gi|290986021|ref|XP_002675723.1|;gi|284089321|gb|EFC42979.1|	gi|290986021|ref|XP_002675723.1|;gi|284089321|gb|EFC42979.1|	>gi|290986021|ref|XP_002675723.1| penicillin amidase [Naegleria gruberi strain NEG-M];>gi|284089321|gb|EFC42979.1| penicillin amidase [Naegleria gruberi]
27.9167	27.9865	28.1267	27.8348	27.7511	27.7818	3	3					22	22	22	40.2	40.2	40.2	82.817	0	76.228	1479600000	91	27.9865	27.7818	0.867747	0.204653	1.53308	0.386205	0.220679	1.32608	gi|290988594|ref|XP_002676983.1|;gi|284090588|gb|EFC44239.1|	gi|290988594|ref|XP_002676983.1|;gi|284090588|gb|EFC44239.1|	>gi|290988594|ref|XP_002676983.1| predicted protein [Naegleria gruberi strain NEG-M];>gi|284090588|gb|EFC44239.1| predicted protein [Naegleria gruberi]
27.2701	26.4919	27.096	26.8913	26.9446	26.7307	3	3					4	4	4	13.6	13.6	13.6	59.969	0	36.432	757820000	23	27.096	26.8913	0.867759	0.204634	0.147942	0.830701	0.0971413	0.282068	gi|290998607|ref|XP_002681872.1|;gi|284095497|gb|EFC49128.1|	gi|290998607|ref|XP_002681872.1|;gi|284095497|gb|EFC49128.1|	>gi|290998607|ref|XP_002681872.1| bactericidal permeability-increasing protein/lipopolysaccharide-binding protein [Naegleria gruberi strain NEG-M];>gi|284095497|gb|EFC49128.1| bactericidal permeability-increasing protein/lipopolysaccharide-binding protein
28.0751	28.009	27.6838	27.8413	27.6036	27.8046	3	3					13	13	13	54.2	54.2	54.2	48.194	0	60.757	1428300000	62	28.009	27.8046	0.867874	0.204443	0.537963	0.57838	0.172766	0.714769	gi|290978923|ref|XP_002672184.1|;gi|284085759|gb|EFC39440.1|	gi|290978923|ref|XP_002672184.1|;gi|284085759|gb|EFC39440.1|	>gi|290978923|ref|XP_002672184.1| predicted protein [Naegleria gruberi strain NEG-M];>gi|284085759|gb|EFC39440.1| predicted protein [Naegleria gruberi]
26.5284	26.6907	26.1143	26.3573	26.324	26.3049	3	3					17	17	17	29.2	29.2	29.2	106.69	0	50.167	521420000	47	26.5284	26.324	0.867905	0.204391	0.26865	0.745617	0.115697	0.424884	gi|290986486|ref|XP_002675955.1|;gi|284089554|gb|EFC43211.1|	gi|290986486|ref|XP_002675955.1|;gi|284089554|gb|EFC43211.1|	>gi|290986486|ref|XP_002675955.1| rho GTPase activating protein [Naegleria gruberi strain NEG-M];>gi|284089554|gb|EFC43211.1| rho GTPase activating protein [Naegleria gruberi]
25.6981	25.5348	25.7479	25.4764	25.4938	25.6162	3	3					8	8	8	21	21	21	53.026	0	21.993	300530000	24	25.6981	25.4938	0.86796	0.2043	0.777313	0.568056	0.13148	0.738805	gi|290988498|ref|XP_002676948.1|;gi|284090553|gb|EFC44204.1|	gi|290988498|ref|XP_002676948.1|;gi|284090553|gb|EFC44204.1|	>gi|290988498|ref|XP_002676948.1| predicted protein [Naegleria gruberi strain NEG-M];>gi|284090553|gb|EFC44204.1| predicted protein [Naegleria gruberi]
30.4137	30.5936	30.307	30.2094	29.9361	30.6213	3	3					3	3	3	29.5	29.5	29.5	13.041	0	12.359	8132700000	33	30.4137	30.2094	0.867999	0.204235	0.350942	0.660727	0.182507	0.577558	gi|290996031|ref|XP_002680586.1|;gi|284094207|gb|EFC47842.1|	gi|290996031|ref|XP_002680586.1|;gi|284094207|gb|EFC47842.1|	>gi|290996031|ref|XP_002680586.1| predicted protein [Naegleria gruberi strain NEG-M];>gi|284094207|gb|EFC47842.1| predicted protein [Naegleria gruberi]
26.4466	26.1638	26.45	26.4862	26.0025	26.2427	3	3					11	11	11	6.8	6.8	6.8	228.93	0	41.002	494290000	21	26.4466	26.2427	0.868242	0.203831	0.25846	0.757656	0.109616	0.407799	gi|290987545|ref|XP_002676483.1|;gi|284090085|gb|EFC43739.1|	gi|290987545|ref|XP_002676483.1|;gi|284090085|gb|EFC43739.1|	>gi|290987545|ref|XP_002676483.1| hypothetical protein NAEGRDRAFT_80021 [Naegleria gruberi strain NEG-M];>gi|284090085|gb|EFC43739.1| hypothetical protein NAEGRDRAFT_80021 [Naegleria gruberi]
25.494	25.3696	25.3124	25.166	25.1619	25.2748	3	3					3	3	3	25.1	25.1	25.1	20.277	0	8.5454	249310000	12	25.3696	25.166	0.868382	0.203598	1.37077	0.41174	0.191102	1.15748	gi|290980767|ref|XP_002673103.1|;gi|284086684|gb|EFC40359.1|	gi|290980767|ref|XP_002673103.1|;gi|284086684|gb|EFC40359.1|	>gi|290980767|ref|XP_002673103.1| predicted protein [Naegleria gruberi strain NEG-M];>gi|284086684|gb|EFC40359.1| predicted protein [Naegleria gruberi]
24.8734	24.1893	24.7205	24.518	25.1361	23.8603	3	3					3	3	3	26.5	26.5	26.5	27.932	0	24.141	155030000	14	24.7205	24.518	0.869049	0.20249	0.0744493	0.900039	0.0896079	0.171448	gi|290993246|ref|XP_002679244.1|;gi|284092860|gb|EFC46500.1|	gi|290993246|ref|XP_002679244.1|;gi|284092860|gb|EFC46500.1|	>gi|290993246|ref|XP_002679244.1| predicted protein [Naegleria gruberi strain NEG-M];>gi|284092860|gb|EFC46500.1| predicted protein [Naegleria gruberi]
28.5154	28.8544	28.1488	28.313	28.0293	28.5663	3	3					15	15	15	42.3	42.3	42.3	47.18	0	92.989	2134900000	94	28.5154	28.313	0.869091	0.202421	0.32638	0.662225	0.2033	0.570985	gi|290987678|ref|XP_002676549.1|;gi|284090152|gb|EFC43805.1|	gi|290987678|ref|XP_002676549.1|;gi|284090152|gb|EFC43805.1|	>gi|290987678|ref|XP_002676549.1| predicted protein [Naegleria gruberi strain NEG-M];>gi|284090152|gb|EFC43805.1| predicted protein [Naegleria gruberi]
25.2581	25.8838	25.5202	25.319	25.6132	25.2035	3	3					4	4	4	24.9	24.9	24.9	27.532	0	12.086	269950000	12	25.5202	25.319	0.869792	0.201258	0.330595	0.673614	0.175486	0.550804	gi|290979396|ref|XP_002672420.1|;gi|284085996|gb|EFC39676.1|	gi|290979396|ref|XP_002672420.1|;gi|284085996|gb|EFC39676.1|	>gi|290979396|ref|XP_002672420.1| hypothetical protein NAEGRDRAFT_81258 [Naegleria gruberi strain NEG-M];>gi|284085996|gb|EFC39676.1| hypothetical protein NAEGRDRAFT_81258 [Naegleria gruberi]
23.3302	23.1058	23.4626	23.0858	23.3225	23.1292	3	3					2	2	2	2.8	2.8	2.8	118.74	0	6.973	58354000	8	23.3302	23.1292	0.869922	0.201042	0.401294	0.683425	0.120408	0.530324	gi|290984827|ref|XP_002675128.1|;gi|284088722|gb|EFC42384.1|	gi|290984827|ref|XP_002675128.1|;gi|284088722|gb|EFC42384.1|	>gi|290984827|ref|XP_002675128.1| phosphatidylinositol polyphosphate 5-phosphatase [Naegleria gruberi strain NEG-M];>gi|284088722|gb|EFC42384.1| phosphatidylinositol polyphosphate 5-phosphatase [Naegleria gruberi]
26.8567	26.7256	26.7456	26.2393	26.7335	26.5448	3	3					7	7	7	46.1	46.1	46.1	32.22	0	29.652	627980000	26	26.7456	26.5448	0.870041	0.200844	0.837495	0.432354	0.270116	1.08201	gi|290974711|ref|XP_002670088.1|;gi|284083643|gb|EFC37344.1|	gi|290974711|ref|XP_002670088.1|;gi|284083643|gb|EFC37344.1|	>gi|290974711|ref|XP_002670088.1| S-adenosylmethionine-dependent methyltransferase [Naegleria gruberi strain NEG-M];>gi|284083643|gb|EFC37344.1| S-adenosylmethionine-dependent methyltransferase [Naegleria gruberi]
26.175	26.1085	25.4475	25.9077	25.9333	25.8497	3	3					4	4	4	24.2	24.2	24.2	18.827	0	10.946	351770000	16	26.1085	25.9077	0.870068	0.2008	0.0191502	0.983798	0.0134411	0.0402992	gi|290999947|ref|XP_002682541.1|;gi|284096168|gb|EFC49797.1|	gi|290999947|ref|XP_002682541.1|;gi|284096168|gb|EFC49797.1|	>gi|290999947|ref|XP_002682541.1| predicted protein [Naegleria gruberi strain NEG-M];>gi|284096168|gb|EFC49797.1| predicted protein [Naegleria gruberi]
25.4608	25.7056	25.0685	25.2404	25.2604	25.5843	3	3					4	4	4	45.1	45.1	45.1	11.582	0	8.8896	264780000	20	25.4608	25.2604	0.870274	0.200459	0.0816062	0.910165	0.0499884	0.157963	gi|291000798|ref|XP_002682966.1|;gi|284096594|gb|EFC50222.1|	gi|291000798|ref|XP_002682966.1|;gi|284096594|gb|EFC50222.1|	>gi|291000798|ref|XP_002682966.1| predicted protein [Naegleria gruberi strain NEG-M];>gi|284096594|gb|EFC50222.1| predicted protein [Naegleria gruberi]
26.4339	26.4114	26.2282	26.236	26.1862	26.211	3	3					3	3	3	65.3	65.3	65.3	10.828	0	7.9802	484500000	9	26.4114	26.211	0.870335	0.200357	1.03288	0.508071	0.146752	0.880222	gi|290989375|ref|XP_002677313.1|;gi|284090920|gb|EFC44569.1|	gi|290989375|ref|XP_002677313.1|;gi|284090920|gb|EFC44569.1|	>gi|290989375|ref|XP_002677313.1| predicted protein [Naegleria gruberi strain NEG-M];>gi|284090920|gb|EFC44569.1| predicted protein [Naegleria gruberi]
25.4978	25.033	25.3229	25.087	25.1231	25.2003	3	3					9	9	9	13.3	13.3	13.3	133.61	0	21.76	231000000	28	25.3229	25.1231	0.870649	0.199837	0.45666	0.637599	0.147808	0.616879	gi|291000800|ref|XP_002682967.1|;gi|284096595|gb|EFC50223.1|	gi|291000800|ref|XP_002682967.1|;gi|284096595|gb|EFC50223.1|	>gi|291000800|ref|XP_002682967.1| bromodomain-containing protein [Naegleria gruberi strain NEG-M];>gi|284096595|gb|EFC50223.1| bromodomain-containing protein [Naegleria gruberi]
27.5695	26.8803	27.1344	26.9349	27.2227	26.6123	3	3					7	7	7	22.3	22.3	22.3	53.816	0	44.337	843260000	28	27.1344	26.9349	0.870893	0.199432	0.434459	0.567153	0.271403	0.73844	gi|290999725|ref|XP_002682430.1|;gi|284096057|gb|EFC49686.1|	gi|290999725|ref|XP_002682430.1|;gi|284096057|gb|EFC49686.1|	>gi|290999725|ref|XP_002682430.1| thiamine-phosphate pyrophosphorylase [Naegleria gruberi strain NEG-M];>gi|284096057|gb|EFC49686.1| thiamine-phosphate pyrophosphorylase [Naegleria gruberi]
26.1048	NaN	26.8381	NaN	26.2721	NaN	2	1					2	2	2	23.2	23.2	23.2	23.14	0	4.8351	450470000	4	26.4714	26.2721	0.870969	0.199306	0	0.921277	0.199306	0	gi|291000628|ref|XP_002682881.1|;gi|284096509|gb|EFC50137.1|	gi|291000628|ref|XP_002682881.1|;gi|284096509|gb|EFC50137.1|	>gi|291000628|ref|XP_002682881.1| von Willebrand factor type A domain-containing protein [Naegleria gruberi strain NEG-M];>gi|284096509|gb|EFC50137.1| von Willebrand factor type A domain-containing protein [Naegleria gruberi]
25.3577	25.8715	25.6038	25.5132	25.1953	25.4046	3	3					5	5	5	29.2	29.2	29.2	21.421	0	7.2583	278040000	13	25.6038	25.4046	0.871043	0.199184	0.61478	0.511671	0.239958	0.871764	gi|290991330|ref|XP_002678288.1|;gi|284091900|gb|EFC45544.1|	gi|290991330|ref|XP_002678288.1|;gi|284091900|gb|EFC45544.1|	>gi|290991330|ref|XP_002678288.1| rho family small GTPase [Naegleria gruberi strain NEG-M];>gi|284091900|gb|EFC45544.1| rho family small GTPase [Naegleria gruberi]
29.6034	29.7166	29.2239	29.2936	29.4044	29.5391	3	3					29	29	29	49	49	49	94.225	0	115.54	4371200000	148	29.6034	29.4044	0.871146	0.199013	0.244905	0.768774	0.10229	0.385929	gi|290988311|ref|XP_002676865.1|;gi|284090469|gb|EFC44121.1|	gi|290988311|ref|XP_002676865.1|;gi|284090469|gb|EFC44121.1|	>gi|290988311|ref|XP_002676865.1| predicted protein [Naegleria gruberi strain NEG-M];>gi|284090469|gb|EFC44121.1| predicted protein [Naegleria gruberi]
29.5801	29.92	29.892	29.7012	29.6496	29.6933	3	3					7	6	6	43.6	40.3	40.3	25.542	0	32.166	5262600000	53	29.892	29.6933	0.87138	0.198626	0.453771	0.672449	0.115946	0.551833	gi|290992302|ref|XP_002678773.1|;gi|284092387|gb|EFC46029.1|	gi|290992302|ref|XP_002678773.1|;gi|284092387|gb|EFC46029.1|	>gi|290992302|ref|XP_002678773.1| predicted protein [Naegleria gruberi strain NEG-M];>gi|284092387|gb|EFC46029.1| predicted protein [Naegleria gruberi]
24.5219	24.2739	24.5384	24.7982	24.3241	24.2505	3	3					3	3	3	10.7	10.7	10.7	49.574	0	6.7848	138420000	7	24.5219	24.3241	0.871856	0.197838	0.0223244	0.981554	-0.0128231	-0.0439502	gi|290977027|ref|XP_002671240.1|;gi|284084807|gb|EFC38496.1|	gi|290977027|ref|XP_002671240.1|;gi|284084807|gb|EFC38496.1|	>gi|290977027|ref|XP_002671240.1| predicted protein [Naegleria gruberi strain NEG-M];>gi|284084807|gb|EFC38496.1| predicted protein [Naegleria gruberi]
24.5998	24.9146	NaN	24.5834	NaN	24.5362	2	2					3	3	3	23.5	23.5	23.5	29.945	0	7.3933	130800000	4	24.7572	24.5598	0.872099	0.197437	0.467777	0.588138	0.197435	0.761823	gi|291001295|ref|XP_002683214.1|;gi|284096843|gb|EFC50470.1|	gi|291001295|ref|XP_002683214.1|;gi|284096843|gb|EFC50470.1|	>gi|291001295|ref|XP_002683214.1| hypothetical protein NAEGRDRAFT_61462 [Naegleria gruberi strain NEG-M];>gi|284096843|gb|EFC50470.1| hypothetical protein NAEGRDRAFT_61462 [Naegleria gruberi]
27.18	26.8494	26.8787	26.7517	26.6592	26.6812	3	3					9	9	9	27	27	27	64.666	0	23.241	708530000	33	26.8787	26.6812	0.872112	0.197414	1.16998	0.389189	0.271926	1.29932	gi|290996089|ref|XP_002680615.1|;gi|284094236|gb|EFC47871.1|	gi|290996089|ref|XP_002680615.1|;gi|284094236|gb|EFC47871.1|	>gi|290996089|ref|XP_002680615.1| hypothetical protein NAEGRDRAFT_78709 [Naegleria gruberi strain NEG-M];>gi|284094236|gb|EFC47871.1| hypothetical protein NAEGRDRAFT_78709 [Naegleria gruberi]
31.303	31.0341	30.5996	30.52	30.8631	30.8375	3	3					9	9	9	49.2	49.2	49.2	20.661	0	50.356	11772000000	65	31.0341	30.8375	0.872574	0.196651	0.439998	0.577957	0.238687	0.717327	gi|290983947|ref|XP_002674689.1|;gi|284088281|gb|EFC41945.1|	gi|290983947|ref|XP_002674689.1|;gi|284088281|gb|EFC41945.1|	>gi|290983947|ref|XP_002674689.1| predicted protein [Naegleria gruberi strain NEG-M];>gi|284088281|gb|EFC41945.1| predicted protein [Naegleria gruberi]
30.3851	30.5225	30.54	30.1791	30.3262	30.4947	3	3					6	6	6	54	54	54	18.708	0	168.12	8387300000	50	30.5225	30.3262	0.872796	0.196283	0.65216	0.571053	0.14921	0.73331	gi|290969692|ref|XP_002667930.1|;gi|284080782|gb|EFC35186.1|	gi|290969692|ref|XP_002667930.1|;gi|284080782|gb|EFC35186.1|	>gi|290969692|ref|XP_002667930.1| predicted protein, partial [Naegleria gruberi strain NEG-M];>gi|284080782|gb|EFC35186.1| predicted protein, partial [Naegleria gruberi]
28.0858	27.9044	27.7427	27.7058	27.7088	27.9844	3	3					8	8	8	54.1	54.1	54.1	20.988	0	49.971	1426600000	33	27.9044	27.7088	0.873219	0.195585	0.339585	0.717517	0.111279	0.472593	gi|290984566|ref|XP_002674998.1|;gi|284088591|gb|EFC42254.1|	gi|290984566|ref|XP_002674998.1|;gi|284088591|gb|EFC42254.1|	>gi|290984566|ref|XP_002674998.1| predicted protein [Naegleria gruberi strain NEG-M];>gi|284088591|gb|EFC42254.1| predicted protein [Naegleria gruberi]
32.416	32.9027	32.5097	32.3146	32.2742	32.3908	3	3					13	2	2	94.7	16.7	16.7	13.733	0	24.577	34913000000	32	32.5097	32.3146	0.87352	0.195087	0.859906	0.419963	0.282898	1.11836	gi|290981325|ref|XP_002673381.1|;gi|284086964|gb|EFC40637.1|;gi|56404803|sp|Q6QNF8.1|PROF_NAEGR;gi|42795421|gb|AAS46037.1|	gi|290981325|ref|XP_002673381.1|;gi|284086964|gb|EFC40637.1|	>gi|290981325|ref|XP_002673381.1| profilin [Naegleria gruberi strain NEG-M];>gi|284086964|gb|EFC40637.1| profilin [Naegleria gruberi]
27.0022	26.9416	27.1081	26.8071	26.9549	26.7462	3	3					10	10	10	39.5	39.5	39.5	45.685	0	45.518	750870000	43	27.0022	26.8071	0.873531	0.19507	1.08107	0.455666	0.181182	1.0134	gi|290996967|ref|XP_002681053.1|;gi|284094676|gb|EFC48309.1|	gi|290996967|ref|XP_002681053.1|;gi|284094676|gb|EFC48309.1|	>gi|290996967|ref|XP_002681053.1| hect E3 ubiquitin ligase [Naegleria gruberi strain NEG-M];>gi|284094676|gb|EFC48309.1| hect E3 ubiquitin ligase [Naegleria gruberi]
[truncated: 2,782 more rows]
[truncated: 4 more columns]

## Sheet: NG cu BCS selected UP
BCA_A	BCS_B	BCS_C	Cu_A	Cu_B	Cu_C	Sloupec1	Sloupec2	C: Student's t-test Significant BCS_Cu	N: Peptides	N: Q-value	N: BCS	N: Cu	Fold change	N: BCS_x-y_Cu	Protein ID	Annotation
[truncated: 98 more rows]

## Sheet: NG cu BCS selected DOWN 
BCA_A	BCS_B	BCS_C	Cu_A	Cu_B	Cu_C	Sloupec1	Sloupec2	C: Student's t-test Significant BCS_Cu	N: Peptides	N: Q-value	N: BCS	N: Cu	fold change	N: BCS_x-y_Cu	Protein ID	Protein annotation
[truncated: 112 more rows]

[truncated: 9 more sheets: NG cu Neo raw, NG cu Neo selected UP, NG cu Neo selected DOWN, NF cu BCS raw, NF cu BCS selected UP, NF cu BCS selected DOWN, NF cu NEO raw, NF cu NEO selected DOWN , NF cu NEO selected UP]
